# Supplementary material for: Bioaerosols in swine confinement buildings: A metaproteomic view
Source: Environ Microbiol Rep. 2023 Nov 2;15(6):684–97. doi: 10.1111/1758-2229.13208 (PMC10667663; doi:10.1111/1758-2229.13208)
Supplement: Supplementary file 2 — Data S2 Supporting Information. [file EMI4-15-684-s002.xlsx]

## Sheet: unipept output porkers
peptide	lca	superkingdom	kingdom	subkingdom	superphylum	phylum	subphylum	superclass	class	subclass	infraclass	superorder	order	suborder	infraorder	parvorder	superfamily	family	subfamily	tribe	subtribe	genus	subgenus	species group	species subgroup	species	subspecies	varietas	forma	EC	EC - names	GO (cellular component)	GO (cellular component) - names	GO (molecular function)	GO (molecular function) - names	GO (biological process)	GO (biological process) - names	InterPro	InterPro- names
AAAAALGYKPEGVEVLLGQMVNLLR	Corynebacterium	Bacteria				Actinobacteria			Actinobacteria				Corynebacteriales					Corynebacteriaceae				Corynebacterium								6.1.1.19 (100%)	Arginine--tRNA ligase (100%)	GO:0005737 (100%)	cytoplasm (100%)	GO:0004814 (100%);GO:0005524 (100%)	arginine-tRNA ligase activity (100%);ATP binding (100%)	GO:0006420 (100%)	arginyl-tRNA aminoacylation (100%)	IPR001278 (100%);IPR001412 (100%);IPR005148 (100%)	Arginine-tRNA ligase (100%);Aminoacyl-tRNA synthetase, class I, conserved site (100%);Arginyl tRNA synthetase N-terminal domain (100%)
AAAAAVGHPEWEFPNDVGQYNDTPER	Hordeum vulgare	Eukaryota	Viridiplantae			Streptophyta	Streptophytina		Magnoliopsida	Petrosaviidae			Poales					Poaceae	Pooideae	Triticeae	Hordeinae	Hordeum				Hordeum vulgare				3.2.1.2 (100%)	Beta-amylase (100%)			GO:0016161 (100%);GO:0102229 (100%);GO:0042802 (4%)	beta-amylase activity (100%);amylopectin maltohydrolase activity (100%);identical protein binding (4%)	GO:0000272 (100%)	polysaccharide catabolic process (100%)	IPR001554 (100%);IPR017853 (100%);IPR018238 (100%)	Glycoside hydrolase, family 14 (100%);Glycoside hydrolase superfamily (100%);Glycoside hydrolase, family 14, conserved site (100%)
AAAANLLPHSTGAAK	Lactobacillus	Bacteria				Firmicutes			Bacilli				Lactobacillales					Lactobacillaceae				Lactobacillus								1.2.1.- (75%);1.2.1.12 (25%)	With NAD(+) or NADP(+) as acceptor (75%);Glyceraldehyde-3-phosphate dehydrogenase (phosphorylating) (25%)			GO:0050661 (100%);GO:0051287 (100%);GO:0016620 (90%)	NADP binding (100%);NAD binding (100%);oxidoreductase activity, acting on the aldehyde or oxo group of donors, NAD or NADP as acceptor (90%)	GO:0006006 (100%)	glucose metabolic process (100%)	IPR006424 (100%);IPR020828 (100%);IPR020829 (100%)	Glyceraldehyde-3-phosphate dehydrogenase, type I (100%);Glyceraldehyde 3-phosphate dehydrogenase, NAD(P) binding domain (100%);Glyceraldehyde 3-phosphate dehydrogenase, catalytic domain (100%)
AAAANLVPNSTGAAK	Bacteria	Bacteria																												1.2.1.- (96%);1.2.1.12 (4%)	With NAD(+) or NADP(+) as acceptor (96%);Glyceraldehyde-3-phosphate dehydrogenase (phosphorylating) (4%)	GO:0005618 (0%);GO:0009986 (0%)	cell wall (0%);cell surface (0%)	GO:0050661 (92%);GO:0051287 (92%);GO:0016620 (92%)	NADP binding (92%);NAD binding (92%);oxidoreductase activity, acting on the aldehyde or oxo group of donors, NAD or NADP as acceptor (92%)	GO:0006006 (92%);GO:0006096 (0%);GO:0044406 (0%)	glucose metabolic process (92%);glycolytic process (0%);adhesion of symbiont to host (0%)	IPR020829 (100%);IPR020831 (99%);IPR036291 (97%)	Glyceraldehyde 3-phosphate dehydrogenase, catalytic domain (100%);Glyceraldehyde/Erythrose phosphate dehydrogenase family (99%);NAD(P)-binding domain superfamily (97%)
AAAANLVPNTTGAAK	Bacteria	Bacteria																												1.2.1.- (99%);1.2.1.12 (1%)	With NAD(+) or NADP(+) as acceptor (99%);Glyceraldehyde-3-phosphate dehydrogenase (phosphorylating) (1%)			GO:0016620 (93%);GO:0050661 (93%);GO:0051287 (93%)	oxidoreductase activity, acting on the aldehyde or oxo group of donors, NAD or NADP as acceptor (93%);NADP binding (93%);NAD binding (93%)	GO:0006006 (93%)	glucose metabolic process (93%)	IPR020828 (100%);IPR020829 (100%);IPR020830 (100%)	Glyceraldehyde 3-phosphate dehydrogenase, NAD(P) binding domain (100%);Glyceraldehyde 3-phosphate dehydrogenase, catalytic domain (100%);Glyceraldehyde 3-phosphate dehydrogenase, active site (100%)
AAAAVLKPLLEK	Prevotella multisaccharivorax	Bacteria				Bacteroidetes			Bacteroidia				Bacteroidales					Prevotellaceae				Prevotella				Prevotella multisaccharivorax				1.2.1.51 (100%)	Pyruvate dehydrogenase (NADP(+)) (100%)			GO:0005506 (100%);GO:0030976 (100%);GO:0050243 (100%)	iron ion binding (100%);thiamine pyrophosphate binding (100%);pyruvate dehydrogenase (NADP+) activity (100%)	GO:0022900 (100%)	electron transport chain (100%)	IPR002869 (100%);IPR002880 (100%);IPR009014 (100%)	Pyruvate-flavodoxin oxidoreductase, central domain (100%);Pyruvate flavodoxin/ferredoxin oxidoreductase, N-terminal (100%);Transketolase C-terminal/Pyruvate-ferredoxin oxidoreductase domain II (100%)
AAADELDLPLYNYLGGFNAK	Aerococcus suis	Bacteria				Firmicutes			Bacilli				Lactobacillales					Aerococcaceae				Aerococcus				Aerococcus suis				4.2.1.11 (100%)	Phosphopyruvate hydratase (100%)	GO:0000015 (100%);GO:0005576 (100%);GO:0009986 (100%)	phosphopyruvate hydratase complex (100%);extracellular region (100%);cell surface (100%)	GO:0000287 (100%);GO:0004634 (100%)	magnesium ion binding (100%);phosphopyruvate hydratase activity (100%)	GO:0006096 (100%)	glycolytic process (100%)	IPR000941 (100%);IPR020809 (100%);IPR020810 (100%)	Enolase (100%);Enolase, conserved site (100%);Enolase, C-terminal TIM barrel domain (100%)
AAADELGLPLYEYLGGPNAHVLPTPMMNVLNGGK	Bacilli	Bacteria				Firmicutes			Bacilli																					4.2.1.11 (100%)	Phosphopyruvate hydratase (100%)	GO:0005576 (100%);GO:0009986 (100%);GO:0000015 (96%)	extracellular region (100%);cell surface (100%);phosphopyruvate hydratase complex (96%)	GO:0000287 (100%);GO:0004634 (100%);GO:0043236 (2%)	magnesium ion binding (100%);phosphopyruvate hydratase activity (100%);laminin binding (2%)	GO:0006096 (100%)	glycolytic process (100%)	IPR000941 (100%);IPR020809 (100%);IPR020810 (100%)	Enolase (100%);Enolase, conserved site (100%);Enolase, C-terminal TIM barrel domain (100%)
AAADELGLPLYEYLGGPNGHVLPTPMMNVLNGGK	Lactobacillus futsaii	Bacteria				Firmicutes			Bacilli				Lactobacillales					Lactobacillaceae				Lactobacillus				Lactobacillus futsaii				4.2.1.11 (100%)	Phosphopyruvate hydratase (100%)	GO:0005576 (100%);GO:0005737 (100%);GO:0009986 (100%)	extracellular region (100%);cytoplasm (100%);cell surface (100%)	GO:0000287 (100%);GO:0004634 (100%)	magnesium ion binding (100%);phosphopyruvate hydratase activity (100%)	GO:0006096 (100%)	glycolytic process (100%)	IPR000941 (100%);IPR020809 (100%);IPR020810 (100%)	Enolase (100%);Enolase, conserved site (100%);Enolase, C-terminal TIM barrel domain (100%)
AAADELNLPLYNYLGGFNAK	Lactobacillales	Bacteria				Firmicutes			Bacilli				Lactobacillales																	4.2.1.11 (100%)	Phosphopyruvate hydratase (100%)	GO:0005576 (100%);GO:0009986 (100%);GO:0000015 (62%)	extracellular region (100%);cell surface (100%);phosphopyruvate hydratase complex (62%)	GO:0000287 (100%);GO:0004634 (100%)	magnesium ion binding (100%);phosphopyruvate hydratase activity (100%)	GO:0006096 (100%)	glycolytic process (100%)	IPR000941 (100%);IPR020809 (100%);IPR020810 (100%)	Enolase (100%);Enolase, conserved site (100%);Enolase, C-terminal TIM barrel domain (100%)
AAADLGESVSDLNSSSR	Bacilli	Bacteria				Firmicutes			Bacilli																							GO:0016021 (100%)	integral component of membrane (100%)					IPR009293 (100%)	Uncharacterised protein family UPF0478 (100%)
AAADLLPNDWDK	Prevotella	Bacteria				Bacteroidetes			Bacteroidia				Bacteroidales					Prevotellaceae				Prevotella																IPR011990 (100%);IPR012944 (100%);IPR033985 (100%)	Tetratricopeptide-like helical domain superfamily (100%);RagB/SusD domain (100%);SusD-like, N-terminal (100%)
AAADSAGLPLFR	Bacteria	Bacteria																												4.2.1.11 (100%)	Phosphopyruvate hydratase (100%)	GO:0005576 (98%);GO:0009986 (98%);GO:0000015 (91%)	extracellular region (98%);cell surface (98%);phosphopyruvate hydratase complex (91%)	GO:0004634 (100%);GO:0000287 (99%)	phosphopyruvate hydratase activity (100%);magnesium ion binding (99%)	GO:0006096 (99%)	glycolytic process (99%)	IPR000941 (100%);IPR020809 (100%);IPR020810 (100%)	Enolase (100%);Enolase, conserved site (100%);Enolase, C-terminal TIM barrel domain (100%)
AAADSLELPLYQYLGGVNAK	Maledivibacter halophilus	Bacteria				Firmicutes			Clostridia				Clostridiales					Clostridiaceae				Maledivibacter				Maledivibacter halophilus				4.2.1.11 (100%)	Phosphopyruvate hydratase (100%)	GO:0000015 (100%);GO:0005576 (100%);GO:0009986 (100%)	phosphopyruvate hydratase complex (100%);extracellular region (100%);cell surface (100%)	GO:0000287 (100%);GO:0004634 (100%)	magnesium ion binding (100%);phosphopyruvate hydratase activity (100%)	GO:0006096 (100%)	glycolytic process (100%)	IPR000941 (100%);IPR020809 (100%);IPR020810 (100%)	Enolase (100%);Enolase, conserved site (100%);Enolase, C-terminal TIM barrel domain (100%)
AAADYLEVPLYNYLGGFNAK	Streptococcus	Bacteria				Firmicutes			Bacilli				Lactobacillales					Streptococcaceae				Streptococcus								4.2.1.11 (100%)	Phosphopyruvate hydratase (100%)	GO:0005576 (100%);GO:0009986 (100%);GO:0000015 (83%)	extracellular region (100%);cell surface (100%);phosphopyruvate hydratase complex (83%)	GO:0000287 (100%);GO:0004634 (100%)	magnesium ion binding (100%);phosphopyruvate hydratase activity (100%)	GO:0006096 (100%)	glycolytic process (100%)	IPR000941 (100%);IPR020809 (100%);IPR020810 (100%)	Enolase (100%);Enolase, conserved site (100%);Enolase, C-terminal TIM barrel domain (100%)
AAADYLEVPLYNYLGGFNTK	Lactobacillales	Bacteria				Firmicutes			Bacilli				Lactobacillales																	4.2.1.11 (100%)	Phosphopyruvate hydratase (100%)	GO:0005576 (100%);GO:0009986 (100%);GO:0000015 (94%)	extracellular region (100%);cell surface (100%);phosphopyruvate hydratase complex (94%)	GO:0000287 (100%);GO:0004634 (100%)	magnesium ion binding (100%);phosphopyruvate hydratase activity (100%)	GO:0006096 (100%)	glycolytic process (100%)	IPR000941 (100%);IPR020809 (100%);IPR020810 (100%)	Enolase (100%);Enolase, conserved site (100%);Enolase, C-terminal TIM barrel domain (100%)
AAADYLEVPLYSYLGGFNTK	root																													4.2.1.11 (100%)	Phosphopyruvate hydratase (100%)	GO:0000015 (97%);GO:0005576 (86%);GO:0009986 (86%)	phosphopyruvate hydratase complex (97%);extracellular region (86%);cell surface (86%)	GO:0000287 (100%);GO:0004634 (100%)	magnesium ion binding (100%);phosphopyruvate hydratase activity (100%)	GO:0006096 (100%)	glycolytic process (100%)	IPR000941 (100%);IPR020810 (100%);IPR020811 (100%)	Enolase (100%);Enolase, C-terminal TIM barrel domain (100%);Enolase, N-terminal (100%)
AAAELAGLVNATGSDAR
AAAELALLSGQKPLLTK	Firmicutes	Bacteria				Firmicutes																										GO:0005840 (100%)	ribosome (100%)	GO:0000049 (100%);GO:0019843 (100%);GO:0003735 (98%)	tRNA binding (100%);rRNA binding (100%);structural constituent of ribosome (98%)	GO:0006412 (100%)	translation (100%)	IPR002132 (100%);IPR020929 (100%);IPR020930 (100%)	Ribosomal protein L5 (100%);Ribosomal protein L5, conserved site (100%);Ribosomal protein L5, bacterial-type (100%)
AAAELGYPVLLR	Bacteroidales	Bacteria				Bacteroidetes			Bacteroidia				Bacteroidales																	6.3.5.5 (100%)	Carbamoyl-phosphate synthase (glutamine-hydrolyzing) (100%)			GO:0005524 (100%);GO:0046872 (100%);GO:0004088 (98%)	ATP binding (100%);metal ion binding (100%);carbamoyl-phosphate synthase (glutamine-hydrolyzing) activity (98%)	GO:0006807 (98%);GO:0006207 (2%);GO:0006526 (2%)	nitrogen compound metabolic process (98%);'de novo' pyrimidine nucleobase biosynthetic process (2%);arginine biosynthetic process (2%)	IPR005479 (100%);IPR005480 (100%);IPR005483 (100%)	Carbamoyl-phosphate synthetase large subunit-like, ATP-binding domain (100%);Carbamoyl-phosphate synthetase, large subunit oligomerisation domain (100%);Carbamoyl-phosphate synthase large subunit, CPSase domain (100%)
AAAELSELFHFNLPLR	Prevotella copri	Bacteria				Bacteroidetes			Bacteroidia				Bacteroidales					Prevotellaceae				Prevotella				Prevotella copri								GO:0016773 (100%);GO:0016301 (20%)	phosphotransferase activity, alcohol group as acceptor (100%);kinase activity (20%)	GO:0005975 (100%)	carbohydrate metabolic process (100%)	IPR018484 (100%);IPR018485 (95%);IPR042029 (90%)	Carbohydrate kinase, FGGY, N-terminal (100%);Carbohydrate kinase, FGGY, C-terminal (95%);L-ribulokinase-like (90%)
AAAENLLPHTTGSAK	Lactobacillus	Bacteria				Firmicutes			Bacilli				Lactobacillales					Lactobacillaceae				Lactobacillus								1.2.1.- (100%)	With NAD(+) or NADP(+) as acceptor (100%)			GO:0016620 (100%);GO:0050661 (100%);GO:0051287 (100%)	oxidoreductase activity, acting on the aldehyde or oxo group of donors, NAD or NADP as acceptor (100%);NADP binding (100%);NAD binding (100%)	GO:0006006 (100%)	glucose metabolic process (100%)	IPR006424 (100%);IPR020828 (100%);IPR020829 (100%)	Glyceraldehyde-3-phosphate dehydrogenase, type I (100%);Glyceraldehyde 3-phosphate dehydrogenase, NAD(P) binding domain (100%);Glyceraldehyde 3-phosphate dehydrogenase, catalytic domain (100%)
AAAENLLPTSTGAAK	Bacteria	Bacteria																												1.2.1.- (95%);1.2.1.12 (5%)	With NAD(+) or NADP(+) as acceptor (95%);Glyceraldehyde-3-phosphate dehydrogenase (phosphorylating) (5%)	GO:0005737 (1%)	cytoplasm (1%)	GO:0016620 (90%);GO:0050661 (90%);GO:0051287 (90%)	oxidoreductase activity, acting on the aldehyde or oxo group of donors, NAD or NADP as acceptor (90%);NADP binding (90%);NAD binding (90%)	GO:0006006 (90%);GO:0006096 (1%)	glucose metabolic process (90%);glycolytic process (1%)	IPR020829 (100%);IPR020831 (100%);IPR036291 (100%)	Glyceraldehyde 3-phosphate dehydrogenase, catalytic domain (100%);Glyceraldehyde/Erythrose phosphate dehydrogenase family (100%);NAD(P)-binding domain superfamily (100%)
AAAENLVPNSTGAAK	Bacteria	Bacteria																												1.2.1.- (69%);1.2.1.12 (31%);1.2.1.59 (1%)	With NAD(+) or NADP(+) as acceptor (69%);Glyceraldehyde-3-phosphate dehydrogenase (phosphorylating) (31%);Glyceraldehyde-3-phosphate dehydrogenase (NAD(P)(+)) (phosphorylating) (1%)			GO:0050661 (88%);GO:0051287 (88%);GO:0016620 (74%)	NADP binding (88%);NAD binding (88%);oxidoreductase activity, acting on the aldehyde or oxo group of donors, NAD or NADP as acceptor (74%)	GO:0006006 (88%)	glucose metabolic process (88%)	IPR020829 (100%);IPR020831 (100%);IPR020828 (99%)	Glyceraldehyde 3-phosphate dehydrogenase, catalytic domain (100%);Glyceraldehyde/Erythrose phosphate dehydrogenase family (100%);Glyceraldehyde 3-phosphate dehydrogenase, NAD(P) binding domain (99%)
AAAESVELPLYQYLGGVNAK	Anaerosporobacter	Bacteria				Firmicutes			Clostridia				Clostridiales					Lachnospiraceae				Anaerosporobacter								4.2.1.11 (100%)	Phosphopyruvate hydratase (100%)	GO:0000015 (100%);GO:0005576 (100%);GO:0009986 (100%)	phosphopyruvate hydratase complex (100%);extracellular region (100%);cell surface (100%)	GO:0000287 (100%);GO:0004634 (100%)	magnesium ion binding (100%);phosphopyruvate hydratase activity (100%)	GO:0006096 (100%)	glycolytic process (100%)	IPR000941 (100%);IPR020809 (100%);IPR020810 (100%)	Enolase (100%);Enolase, conserved site (100%);Enolase, C-terminal TIM barrel domain (100%)
AAAETYEEMWDFLLEDFSK	Prevotella	Bacteria				Bacteroidetes			Bacteroidia				Bacteroidales					Prevotellaceae				Prevotella																IPR011990 (100%);IPR012944 (100%);IPR033985 (100%)	Tetratricopeptide-like helical domain superfamily (100%);RagB/SusD domain (100%);SusD-like, N-terminal (100%)
AAAEYDLPLVGNK	Triticeae	Eukaryota	Viridiplantae			Streptophyta	Streptophytina		Magnoliopsida	Petrosaviidae			Poales					Poaceae	Pooideae	Triticeae										1.11.1.15 (100%)	Peroxiredoxin (100%)	GO:0005623 (92%);GO:0009507 (17%)	cell (92%);chloroplast (17%)	GO:0051920 (58%);GO:0016209 (25%);GO:0016491 (25%)	peroxiredoxin activity (58%);antioxidant activity (25%);oxidoreductase activity (25%)	GO:0045454 (92%);GO:0006979 (17%)	cell redox homeostasis (92%);response to oxidative stress (17%)	IPR000866 (100%);IPR036249 (100%);IPR013766 (92%)	Alkyl hydroperoxide reductase subunit C/ Thiol specific antioxidant (100%);Thioredoxin-like superfamily (100%);Thioredoxin domain (92%)
AAAGNLLPSSTGAAK	root																													1.2.1.- (98%);1.2.1.12 (2%)	With NAD(+) or NADP(+) as acceptor (98%);Glyceraldehyde-3-phosphate dehydrogenase (phosphorylating) (2%)	GO:0005737 (1%)	cytoplasm (1%)	GO:0016620 (98%);GO:0050661 (98%);GO:0051287 (98%)	oxidoreductase activity, acting on the aldehyde or oxo group of donors, NAD or NADP as acceptor (98%);NADP binding (98%);NAD binding (98%)	GO:0006006 (98%);GO:0006096 (1%)	glucose metabolic process (98%);glycolytic process (1%)	IPR020829 (100%);IPR020831 (100%);IPR020830 (99%)	Glyceraldehyde 3-phosphate dehydrogenase, catalytic domain (100%);Glyceraldehyde/Erythrose phosphate dehydrogenase family (100%);Glyceraldehyde 3-phosphate dehydrogenase, active site (99%)
AAAGNLLPSTTGAAK	Bacteria	Bacteria																												1.2.1.- (100%)	With NAD(+) or NADP(+) as acceptor (100%)			GO:0016620 (100%);GO:0050661 (100%);GO:0051287 (100%)	oxidoreductase activity, acting on the aldehyde or oxo group of donors, NAD or NADP as acceptor (100%);NADP binding (100%);NAD binding (100%)	GO:0006006 (100%)	glucose metabolic process (100%)	IPR006424 (100%);IPR020828 (100%);IPR020829 (100%)	Glyceraldehyde-3-phosphate dehydrogenase, type I (100%);Glyceraldehyde 3-phosphate dehydrogenase, NAD(P) binding domain (100%);Glyceraldehyde 3-phosphate dehydrogenase, catalytic domain (100%)
AAALGLPALQLEQEHVQQQSLSK	Methanosphaera	Archaea				Euryarchaeota			Methanobacteria				Methanobacteriales					Methanobacteriaceae				Methanosphaera												GO:0008168 (100%)	methyltransferase activity (100%)	GO:0032259 (100%)	methylation (100%)	IPR021079 (100%)	Methanol-cobalamin methyltransferase, B subunit (100%)
AAALNLLPHSTGAAK	Bacilli	Bacteria				Firmicutes			Bacilli																					1.2.1.12 (71%);1.2.1.- (29%)	Glyceraldehyde-3-phosphate dehydrogenase (phosphorylating) (71%);With NAD(+) or NADP(+) as acceptor (29%)			GO:0050661 (88%);GO:0051287 (88%);GO:0016620 (71%)	NADP binding (88%);NAD binding (88%);oxidoreductase activity, acting on the aldehyde or oxo group of donors, NAD or NADP as acceptor (71%)	GO:0006006 (88%)	glucose metabolic process (88%)	IPR020828 (100%);IPR020829 (100%);IPR020831 (100%)	Glyceraldehyde 3-phosphate dehydrogenase, NAD(P) binding domain (100%);Glyceraldehyde 3-phosphate dehydrogenase, catalytic domain (100%);Glyceraldehyde/Erythrose phosphate dehydrogenase family (100%)
AAALNLVPNSTGAAK	Bacteria	Bacteria																												1.2.1.- (97%);1.2.1.12 (3%)	With NAD(+) or NADP(+) as acceptor (97%);Glyceraldehyde-3-phosphate dehydrogenase (phosphorylating) (3%)			GO:0050661 (97%);GO:0051287 (97%);GO:0016620 (96%)	NADP binding (97%);NAD binding (97%);oxidoreductase activity, acting on the aldehyde or oxo group of donors, NAD or NADP as acceptor (96%)	GO:0006006 (97%)	glucose metabolic process (97%)	IPR020829 (100%);IPR020828 (99%);IPR020830 (99%)	Glyceraldehyde 3-phosphate dehydrogenase, catalytic domain (100%);Glyceraldehyde 3-phosphate dehydrogenase, NAD(P) binding domain (99%);Glyceraldehyde 3-phosphate dehydrogenase, active site (99%)
AAALNLVPTSTGAAK	root																													1.2.1.- (99%);1.2.1.13 (1%);1.2.1.12 (0%)	With NAD(+) or NADP(+) as acceptor (99%);Glyceraldehyde-3-phosphate dehydrogenase (NADP(+)) (phosphorylating) (1%);Glyceraldehyde-3-phosphate dehydrogenase (phosphorylating) (0%)	GO:0009507 (5%);GO:0048046 (3%);GO:0009570 (0%)	chloroplast (5%);apoplast (3%);chloroplast stroma (0%)	GO:0016620 (88%);GO:0051287 (87%);GO:0050661 (87%)	oxidoreductase activity, acting on the aldehyde or oxo group of donors, NAD or NADP as acceptor (88%);NAD binding (87%);NADP binding (87%)	GO:0006006 (87%);GO:0019253 (1%);GO:0009416 (0%)	glucose metabolic process (87%);reductive pentose-phosphate cycle (1%);response to light stimulus (0%)	IPR020829 (100%);IPR020831 (98%);IPR036291 (97%)	Glyceraldehyde 3-phosphate dehydrogenase, catalytic domain (100%);Glyceraldehyde/Erythrose phosphate dehydrogenase family (98%);NAD(P)-binding domain superfamily (97%)
AAALTSDLLESLGR	Mammalia	Eukaryota	Metazoa			Chordata	Craniata	Sarcopterygii	Mammalia																							GO:0005802 (100%);GO:0062023 (100%);GO:0005615 (38%)	trans-Golgi network (100%);collagen-containing extracellular matrix (100%);extracellular space (38%)	GO:0046872 (100%);GO:0008201 (85%);GO:0050839 (38%)	metal ion binding (100%);heparin binding (85%);cell adhesion molecule binding (38%)	GO:0007155 (100%);GO:0071307 (100%);GO:0008593 (85%)	cell adhesion (100%);cellular response to vitamin K (100%);regulation of Notch signaling pathway (85%)	IPR000782 (100%);IPR011489 (100%);IPR016666 (100%)	FAS1 domain (100%);EMI domain (100%);TGF beta-induced protein/periostin (100%)
AAANATGYDVVLGTSSK	Clostridiales	Bacteria				Firmicutes			Clostridia				Clostridiales																									IPR013783 (100%)	Immunoglobulin-like fold (100%)
AAAPVAAGATTVSAPMPGK	Phascolarctobacterium succinatutens	Bacteria				Firmicutes			Negativicutes				Acidaminococcales					Acidaminococcaceae				Phascolarctobacterium				Phascolarctobacterium succinatutens				6.4.1.2 (100%)	Acetyl-CoA carboxylase (100%)			GO:0003989 (100%)	acetyl-CoA carboxylase activity (100%)			IPR000089 (100%);IPR001882 (100%);IPR011053 (100%)	Biotin/lipoyl attachment (100%);Biotin-binding site (100%);Single hybrid motif (100%)
AAAQGNLPAGVLTDLEALGVDK	Corynebacterium	Bacteria				Actinobacteria			Actinobacteria				Corynebacteriales					Corynebacteriaceae				Corynebacterium								1.1.1.44 (100%)	Phosphogluconate dehydrogenase (NADP(+)-dependent decarboxylating) (100%)			GO:0004616 (100%);GO:0050661 (100%)	phosphogluconate dehydrogenase (decarboxylating) activity (100%);NADP binding (100%)	GO:0006098 (100%);GO:0019521 (100%)	pentose-phosphate shunt (100%);D-gluconate metabolic process (100%)	IPR006113 (100%);IPR006114 (100%);IPR006115 (100%)	6-phosphogluconate dehydrogenase, decarboxylating (100%);6-phosphogluconate dehydrogenase, C-terminal (100%);6-phosphogluconate dehydrogenase, NADP-binding (100%)
AAAQNLLPSSTGAAK	root																													1.2.1.12 (91%);1.2.1.- (9%)	Glyceraldehyde-3-phosphate dehydrogenase (phosphorylating) (91%);With NAD(+) or NADP(+) as acceptor (9%)	GO:0005737 (2%)	cytoplasm (2%)	GO:0016620 (55%);GO:0050661 (49%);GO:0051287 (49%)	oxidoreductase activity, acting on the aldehyde or oxo group of donors, NAD or NADP as acceptor (55%);NADP binding (49%);NAD binding (49%)	GO:0006006 (49%);GO:0006096 (45%)	glucose metabolic process (49%);glycolytic process (45%)	IPR020828 (100%);IPR020829 (100%);IPR020831 (100%)	Glyceraldehyde 3-phosphate dehydrogenase, NAD(P) binding domain (100%);Glyceraldehyde 3-phosphate dehydrogenase, catalytic domain (100%);Glyceraldehyde/Erythrose phosphate dehydrogenase family (100%)
AAAQNLVPASSGAAK	Lachnospiraceae bacterium	Bacteria				Firmicutes			Clostridia				Clostridiales					Lachnospiraceae								Lachnospiraceae bacterium				1.2.1.- (75%);1.2.1.12 (25%)	With NAD(+) or NADP(+) as acceptor (75%);Glyceraldehyde-3-phosphate dehydrogenase (phosphorylating) (25%)			GO:0016620 (75%);GO:0050661 (75%);GO:0051287 (75%)	oxidoreductase activity, acting on the aldehyde or oxo group of donors, NAD or NADP as acceptor (75%);NADP binding (75%);NAD binding (75%)	GO:0006006 (75%)	glucose metabolic process (75%)	IPR020829 (100%);IPR006424 (75%);IPR020828 (75%)	Glyceraldehyde 3-phosphate dehydrogenase, catalytic domain (100%);Glyceraldehyde-3-phosphate dehydrogenase, type I (75%);Glyceraldehyde 3-phosphate dehydrogenase, NAD(P) binding domain (75%)
AAAQNLVPTSSGAAK	Bacteria	Bacteria																												1.2.1.- (50%);1.2.1.12 (50%)	With NAD(+) or NADP(+) as acceptor (50%);Glyceraldehyde-3-phosphate dehydrogenase (phosphorylating) (50%)			GO:0050661 (75%);GO:0051287 (75%);GO:0016620 (50%)	NADP binding (75%);NAD binding (75%);oxidoreductase activity, acting on the aldehyde or oxo group of donors, NAD or NADP as acceptor (50%)	GO:0006006 (75%)	glucose metabolic process (75%)	IPR006424 (100%);IPR020828 (100%);IPR020829 (100%)	Glyceraldehyde-3-phosphate dehydrogenase, type I (100%);Glyceraldehyde 3-phosphate dehydrogenase, NAD(P) binding domain (100%);Glyceraldehyde 3-phosphate dehydrogenase, catalytic domain (100%)
AAASLVVVDSR	Lactobacillales	Bacteria				Firmicutes			Bacilli				Lactobacillales																			GO:0015934 (99%);GO:0005840 (1%)	large ribosomal subunit (99%);ribosome (1%)	GO:0003735 (99%);GO:0070180 (99%)	structural constituent of ribosome (99%);large ribosomal subunit rRNA binding (99%)	GO:0006412 (99%);GO:0042254 (99%)	translation (99%);ribosome biogenesis (99%)	IPR001790 (100%);IPR002363 (100%);IPR022973 (100%)	Ribosomal protein L10P (100%);Ribosomal protein L10, eubacterial, conserved site (100%);Ribosomal protein L10 (100%)
AAATESFGYNEDQLVSSDLLGMR	Bacteria	Bacteria																												1.2.1.- (80%);1.2.1.12 (20%)	With NAD(+) or NADP(+) as acceptor (80%);Glyceraldehyde-3-phosphate dehydrogenase (phosphorylating) (20%)			GO:0016620 (80%);GO:0050661 (80%);GO:0051287 (80%)	oxidoreductase activity, acting on the aldehyde or oxo group of donors, NAD or NADP as acceptor (80%);NADP binding (80%);NAD binding (80%)	GO:0006006 (80%)	glucose metabolic process (80%)	IPR020828 (100%);IPR020829 (100%);IPR020830 (100%)	Glyceraldehyde 3-phosphate dehydrogenase, NAD(P) binding domain (100%);Glyceraldehyde 3-phosphate dehydrogenase, catalytic domain (100%);Glyceraldehyde 3-phosphate dehydrogenase, active site (100%)
AAATSLELPLYK	Pseudobutyrivibrio ruminis	Bacteria				Firmicutes			Clostridia				Clostridiales					Lachnospiraceae				Pseudobutyrivibrio				Pseudobutyrivibrio ruminis				4.2.1.11 (100%)	Phosphopyruvate hydratase (100%)	GO:0000015 (100%);GO:0005576 (100%);GO:0009986 (100%)	phosphopyruvate hydratase complex (100%);extracellular region (100%);cell surface (100%)	GO:0000287 (100%);GO:0004634 (100%)	magnesium ion binding (100%);phosphopyruvate hydratase activity (100%)	GO:0006096 (100%)	glycolytic process (100%)	IPR000941 (100%);IPR020809 (100%);IPR020810 (100%)	Enolase (100%);Enolase, conserved site (100%);Enolase, C-terminal TIM barrel domain (100%)
AAAVNLVPNSTGAAK	Bacteria	Bacteria																												1.2.1.- (98%);1.2.1.12 (2%);2.2.1.1 (0%)	With NAD(+) or NADP(+) as acceptor (98%);Glyceraldehyde-3-phosphate dehydrogenase (phosphorylating) (2%);Transketolase (0%)			GO:0016620 (96%);GO:0050661 (96%);GO:0051287 (96%)	oxidoreductase activity, acting on the aldehyde or oxo group of donors, NAD or NADP as acceptor (96%);NADP binding (96%);NAD binding (96%)	GO:0006006 (96%)	glucose metabolic process (96%)	IPR020829 (100%);IPR020831 (100%);IPR020828 (99%)	Glyceraldehyde 3-phosphate dehydrogenase, catalytic domain (100%);Glyceraldehyde/Erythrose phosphate dehydrogenase family (100%);Glyceraldehyde 3-phosphate dehydrogenase, NAD(P) binding domain (99%)
AAAVNLVPSSTGAAK	Bacteria	Bacteria																												1.2.1.- (100%)	With NAD(+) or NADP(+) as acceptor (100%)			GO:0016620 (89%);GO:0050661 (89%);GO:0051287 (89%)	oxidoreductase activity, acting on the aldehyde or oxo group of donors, NAD or NADP as acceptor (89%);NADP binding (89%);NAD binding (89%)	GO:0006006 (89%)	glucose metabolic process (89%)	IPR006424 (100%);IPR020828 (100%);IPR020829 (100%)	Glyceraldehyde-3-phosphate dehydrogenase, type I (100%);Glyceraldehyde 3-phosphate dehydrogenase, NAD(P) binding domain (100%);Glyceraldehyde 3-phosphate dehydrogenase, catalytic domain (100%)
AAAVNLVPTSTGAAK	Bacteria	Bacteria																												1.2.1.- (98%);1.2.1.12 (2%);1.2.1.59 (0%)	With NAD(+) or NADP(+) as acceptor (98%);Glyceraldehyde-3-phosphate dehydrogenase (phosphorylating) (2%);Glyceraldehyde-3-phosphate dehydrogenase (NAD(P)(+)) (phosphorylating) (0%)	GO:0005737 (1%)	cytoplasm (1%)	GO:0050661 (85%);GO:0051287 (85%);GO:0016620 (83%)	NADP binding (85%);NAD binding (85%);oxidoreductase activity, acting on the aldehyde or oxo group of donors, NAD or NADP as acceptor (83%)	GO:0006006 (85%);GO:0006096 (1%)	glucose metabolic process (85%);glycolytic process (1%)	IPR020829 (100%);IPR020831 (100%);IPR036291 (100%)	Glyceraldehyde 3-phosphate dehydrogenase, catalytic domain (100%);Glyceraldehyde/Erythrose phosphate dehydrogenase family (100%);NAD(P)-binding domain superfamily (100%)
AADDAAGLALSEK	Bacteria	Bacteria																														GO:0009420 (96%);GO:0005576 (95%);GO:0009288 (3%)	bacterial-type flagellum filament (96%);extracellular region (95%);bacterial-type flagellum (3%)	GO:0005198 (100%);GO:0016747 (1%);GO:0016740 (0%)	structural molecule activity (100%);transferase activity, transferring acyl groups other than amino-acyl groups (1%);transferase activity (0%)	GO:0071973 (100%);GO:0044781 (0%)	bacterial-type flagellum-dependent cell motility (100%);bacterial-type flagellum organization (0%)	IPR001029 (100%);IPR001492 (99%);IPR042187 (79%)	Flagellin, D0/D1 domain (100%);Flagellin (99%);Flagellin, C-terminal domain, subdomain 2 (79%)
AADDAAGLSLSEK	Bacteria	Bacteria																														GO:0009420 (98%);GO:0005576 (94%);GO:0009288 (1%)	bacterial-type flagellum filament (98%);extracellular region (94%);bacterial-type flagellum (1%)	GO:0005198 (100%)	structural molecule activity (100%)	GO:0071973 (100%)	bacterial-type flagellum-dependent cell motility (100%)	IPR001029 (100%);IPR001492 (99%);IPR042187 (61%)	Flagellin, D0/D1 domain (100%);Flagellin (99%);Flagellin, C-terminal domain, subdomain 2 (61%)
AADFVEDAPNFLNTVSNK	Prevotella	Bacteria				Bacteroidetes			Bacteroidia				Bacteroidales					Prevotellaceae				Prevotella																IPR011990 (100%);IPR033985 (100%)	Tetratricopeptide-like helical domain superfamily (100%);SusD-like, N-terminal (100%)
AADFVEGLVK
AADGNNFGTVLLPEGLLEFLPALK	Prevotella stercorea	Bacteria				Bacteroidetes			Bacteroidia				Bacteroidales					Prevotellaceae				Prevotella				Prevotella stercorea				2.7.1.90 (100%)	Diphosphate--fructose-6-phosphate 1-phosphotransferase (100%)	GO:0005737 (100%)	cytoplasm (100%)	GO:0003872 (100%);GO:0005524 (100%);GO:0046872 (100%)	6-phosphofructokinase activity (100%);ATP binding (100%);metal ion binding (100%)	GO:0006002 (100%)	fructose 6-phosphate metabolic process (100%)	IPR000023 (100%);IPR011183 (100%);IPR022953 (100%)	Phosphofructokinase domain (100%);Pyrophosphate-dependent phosphofructokinase PfpB (100%);ATP-dependent 6-phosphofructokinase (100%)
AADGQTVSGGSLLYR	Lactobacillales	Bacteria				Firmicutes			Bacilli				Lactobacillales																			GO:0005840 (100%)	ribosome (100%)	GO:0003735 (100%)	structural constituent of ribosome (100%)	GO:0006412 (100%)	translation (100%)	IPR001684 (100%);IPR018261 (100%)	Ribosomal protein L27 (100%);Ribosomal protein L27, conserved site (100%)
AADGSLVTAGSLLYR	Bacteria	Bacteria																														GO:0005840 (100%)	ribosome (100%)	GO:0003735 (94%)	structural constituent of ribosome (94%)	GO:0006412 (94%)	translation (94%)	IPR001684 (100%);IPR018261 (100%)	Ribosomal protein L27 (100%);Ribosomal protein L27, conserved site (100%)
AADGTWEPFALGK	Sus scrofa	Eukaryota	Metazoa			Chordata	Craniata	Sarcopterygii	Mammalia			Laurasiatheria	Artiodactyla	Suina				Suidae				Sus				Sus scrofa						GO:0005576 (50%);GO:0005615 (25%);GO:0016021 (25%)	extracellular region (50%);extracellular space (25%);integral component of membrane (25%)	GO:0070324 (100%);GO:0005179 (25%);GO:0036094 (25%)	thyroid hormone binding (100%);hormone activity (25%);small molecule binding (25%)	GO:0042572 (100%);GO:0070327 (100%);GO:0006144 (25%)	retinol metabolic process (100%);thyroid hormone transport (100%);purine nucleobase metabolic process (25%)	IPR000895 (100%);IPR023416 (100%);IPR023418 (100%)	Transthyretin/hydroxyisourate hydrolase (100%);Transthyretin/hydroxyisourate hydrolase domain (100%);Transthyretin, thyroxine binding site (100%)
AADKPFLMPVEDVFSLTGR	Clostridia	Bacteria				Firmicutes			Clostridia																							GO:0005737 (94%)	cytoplasm (94%)	GO:0003746 (100%);GO:0003924 (100%);GO:0005525 (100%)	translation elongation factor activity (100%);GTPase activity (100%);GTP binding (100%)			IPR000795 (100%);IPR004160 (100%);IPR004161 (100%)	Transcription factor, GTP-binding domain (100%);Translation elongation factor EFTu/EF1A, C-terminal (100%);Translation elongation factor EFTu-like, domain 2 (100%)
AADKVLADDLADLLLLGNPANLK	Prevotella copri	Bacteria				Bacteroidetes			Bacteroidia				Bacteroidales					Prevotellaceae				Prevotella				Prevotella copri				2.3.1.8 (100%)	Phosphate acetyltransferase (100%)			GO:0008959 (67%);GO:0016407 (30%);GO:0016746 (4%)	phosphate acetyltransferase activity (67%);acetyltransferase activity (30%);transferase activity, transferring acyl groups (4%)
AADLDALHDTVHEMAR	Robinsoniella	Bacteria				Firmicutes			Clostridia				Clostridiales					Lachnospiraceae				Robinsoniella								1.11.1.1 (100%)	NADH peroxidase (100%)			GO:0005506 (100%);GO:0016491 (50%);GO:0016692 (50%)	iron ion binding (100%);oxidoreductase activity (50%);NADH peroxidase activity (50%)			IPR003251 (100%);IPR009040 (100%);IPR009078 (100%)	Rubrerythrin (100%);Ferritin-like diiron domain (100%);Ferritin-like superfamily (100%)
AADLLVNFFEK	Petrosaviidae	Eukaryota	Viridiplantae			Streptophyta	Streptophytina		Magnoliopsida	Petrosaviidae																				2.4.1.13 (100%)	Sucrose synthase (100%)	GO:0016021 (1%)	integral component of membrane (1%)	GO:0016157 (100%)	sucrose synthase activity (100%)	GO:0005985 (98%);GO:0010431 (16%);GO:0051262 (16%)	sucrose metabolic process (98%);seed maturation (16%);protein tetramerization (16%)	IPR001296 (100%);IPR000368 (97%);IPR012820 (79%)	Glycosyl transferase, family 1 (100%);Sucrose synthase (97%);Sucrose synthase, plant/cyanobacteria (79%)
AADVETLGDLVQYNK	Bacteroidetes	Bacteria				Bacteroidetes																								2.7.7.6 (100%)	DNA-directed RNA polymerase (100%)			GO:0003677 (100%);GO:0003899 (100%);GO:0046983 (99%)	DNA binding (100%);DNA-directed 5'-3' RNA polymerase activity (100%);protein dimerization activity (99%)	GO:0006351 (100%)	transcription, DNA-templated (100%)	IPR011260 (100%);IPR011263 (100%);IPR036603 (100%)	RNA polymerase, alpha subunit, C-terminal (100%);DNA-directed RNA polymerase, RpoA/D/Rpb3-type (100%);RNA polymerase,, RBP11-like subunit (100%)
AADVFEVPNDQLGQMAEAGYLNPLSPSATK	Lactobacillus	Bacteria				Firmicutes			Bacilli				Lactobacillales					Lactobacillaceae				Lactobacillus																IPR006059 (100%)	Bacterial extracellular solute-binding protein (100%)
AAEAVAAVEPGKVLVLENVR	Collinsella	Bacteria				Actinobacteria			Coriobacteriia				Coriobacteriales					Coriobacteriaceae				Collinsella								2.7.2.3 (100%)	Phosphoglycerate kinase (100%)	GO:0005737 (97%)	cytoplasm (97%)	GO:0004618 (100%);GO:0005524 (97%)	phosphoglycerate kinase activity (100%);ATP binding (97%)	GO:0006096 (97%)	glycolytic process (97%)
AAEELRDSLPGSVLLGQFTNPANPAK	Prevotella copri	Bacteria				Bacteroidetes			Bacteroidia				Bacteroidales					Prevotellaceae				Prevotella				Prevotella copri				2.5.1.47 (100%)	Cysteine synthase (100%)			GO:0004124 (93%)	cysteine synthase activity (93%)	GO:0006535 (100%)	cysteine biosynthetic process from serine (100%)
AAEFVGGQVSAALAGLTDEQVSSLVLAYEPLWALGTGK
AAEGNNFGTVLLPEGLLEFLPALK	Prevotella copri	Bacteria				Bacteroidetes			Bacteroidia				Bacteroidales					Prevotellaceae				Prevotella				Prevotella copri				2.7.1.90 (95%);2.7.1.11 (5%)	Diphosphate--fructose-6-phosphate 1-phosphotransferase (95%);6-phosphofructokinase (5%)	GO:0005737 (100%)	cytoplasm (100%)	GO:0003872 (100%);GO:0005524 (100%);GO:0046872 (100%)	6-phosphofructokinase activity (100%);ATP binding (100%);metal ion binding (100%)	GO:0006002 (100%)	fructose 6-phosphate metabolic process (100%)	IPR000023 (100%);IPR011183 (100%);IPR022953 (100%)	Phosphofructokinase domain (100%);Pyrophosphate-dependent phosphofructokinase PfpB (100%);ATP-dependent 6-phosphofructokinase (100%)
AAEGNNFGTVLLPEGLLEFLPALKK	Prevotella copri	Bacteria				Bacteroidetes			Bacteroidia				Bacteroidales					Prevotellaceae				Prevotella				Prevotella copri				2.7.1.90 (95%);2.7.1.11 (5%)	Diphosphate--fructose-6-phosphate 1-phosphotransferase (95%);6-phosphofructokinase (5%)	GO:0005737 (100%)	cytoplasm (100%)	GO:0003872 (100%);GO:0005524 (100%);GO:0046872 (100%)	6-phosphofructokinase activity (100%);ATP binding (100%);metal ion binding (100%)	GO:0006002 (100%)	fructose 6-phosphate metabolic process (100%)
AAEHGEFQEYDDVYPNFAK	Clostridium	Bacteria				Firmicutes			Clostridia				Clostridiales					Clostridiaceae				Clostridium												GO:0005506 (100%);GO:0016491 (100%)	iron ion binding (100%);oxidoreductase activity (100%)			IPR003251 (100%);IPR009040 (100%);IPR009078 (100%)	Rubrerythrin (100%);Ferritin-like diiron domain (100%);Ferritin-like superfamily (100%)
AAELTTLLESR	Eukaryota	Eukaryota																														GO:0045261 (93%);GO:0005739 (63%);GO:0005886 (6%)	proton-transporting ATP synthase complex, catalytic core F(1) (93%);mitochondrion (63%);plasma membrane (6%)	GO:0005524 (96%);GO:0046933 (88%);GO:0043531 (6%)	ATP binding (96%);proton-transporting ATP synthase activity, rotational mechanism (88%);ADP binding (6%)	GO:0015986 (88%);GO:0046034 (6%);GO:1902600 (6%)	ATP synthesis coupled proton transport (88%);ATP metabolic process (6%);proton transmembrane transport (6%)	IPR004100 (100%);IPR023366 (100%);IPR036121 (100%)	ATPase, F1/V1/A1 complex, alpha/beta subunit, N-terminal domain (100%);ATP synthase subunit alpha, N-terminal domain-like superfamily (100%);ATPase, F1/V1/A1 complex, alpha/beta subunit, N-terminal domain superfamily (100%)
AAEVATQVNSWVEK	Triticum	Eukaryota	Viridiplantae			Streptophyta	Streptophytina		Magnoliopsida	Petrosaviidae			Poales					Poaceae	Pooideae	Triticeae	Triticinae	Triticum										GO:0005615 (100%)	extracellular space (100%)	GO:0004867 (20%)	serine-type endopeptidase inhibitor activity (20%)	GO:0010951 (20%)	negative regulation of endopeptidase activity (20%)	IPR000215 (100%);IPR023795 (100%);IPR023796 (100%)	Serpin family (100%);Serpin, conserved site (100%);Serpin domain (100%)
AAEVTAQVNSWVEK	Triticinae	Eukaryota	Viridiplantae			Streptophyta	Streptophytina		Magnoliopsida	Petrosaviidae			Poales					Poaceae	Pooideae	Triticeae	Triticinae											GO:0005615 (100%)	extracellular space (100%)	GO:0004867 (30%)	serine-type endopeptidase inhibitor activity (30%)	GO:0010951 (30%)	negative regulation of endopeptidase activity (30%)	IPR000215 (100%);IPR023796 (100%);IPR036186 (100%)	Serpin family (100%);Serpin domain (100%);Serpin superfamily (100%)
AAEVTTQVNSWVEK	Triticinae	Eukaryota	Viridiplantae			Streptophyta	Streptophytina		Magnoliopsida	Petrosaviidae			Poales					Poaceae	Pooideae	Triticeae	Triticinae											GO:0005615 (100%)	extracellular space (100%)	GO:0004867 (25%)	serine-type endopeptidase inhibitor activity (25%)	GO:0010951 (25%)	negative regulation of endopeptidase activity (25%)	IPR000215 (100%);IPR023796 (100%);IPR036186 (100%)	Serpin family (100%);Serpin domain (100%);Serpin superfamily (100%)
AAEVTTQVNSWVEKVTSGR	Triticinae	Eukaryota	Viridiplantae			Streptophyta	Streptophytina		Magnoliopsida	Petrosaviidae			Poales					Poaceae	Pooideae	Triticeae	Triticinae											GO:0005615 (100%)	extracellular space (100%)	GO:0004867 (25%)	serine-type endopeptidase inhibitor activity (25%)	GO:0010951 (25%)	negative regulation of endopeptidase activity (25%)
AAEWLNAYATAK	Clostridiales	Bacteria				Firmicutes			Clostridia				Clostridiales																					GO:0005534 (100%)	galactose binding (100%)	GO:0015757 (100%)	galactose transmembrane transport (100%)	IPR025997 (100%);IPR028082 (100%);IPR033893 (100%)	Periplasmic binding protein (100%);Periplasmic binding protein-like I (100%);ABC transporter periplasmic-binding protein YtfQ (100%)
AAFAADMLLPK	Sus scrofa	Eukaryota	Metazoa			Chordata	Craniata	Sarcopterygii	Mammalia			Laurasiatheria	Artiodactyla	Suina				Suidae				Sus				Sus scrofa				3.4.22.1 (100%)	Cathepsin B (100%)	GO:0005615 (25%);GO:0005730 (25%);GO:0005764 (25%)	extracellular space (25%);nucleolus (25%);lysosome (25%)	GO:0004197 (100%);GO:0004175 (25%);GO:0005518 (25%)	cysteine-type endopeptidase activity (100%);endopeptidase activity (25%);collagen binding (25%)	GO:0050790 (100%);GO:0006590 (25%);GO:0030574 (25%)	regulation of catalytic activity (100%);thyroid hormone generation (25%);collagen catabolic process (25%)	IPR000169 (100%);IPR000668 (100%);IPR012599 (100%)	Cysteine peptidase, cysteine active site (100%);Peptidase C1A, papain C-terminal (100%);Peptidase C1A, propeptide (100%)
AAFDDALAELDTLSEESYK	Eukaryota	Eukaryota																														GO:0005634 (11%);GO:0005829 (9%);GO:0005623 (9%)	nucleus (11%);cytosol (9%);cell (9%)	GO:0019904 (100%);GO:0046982 (10%);GO:0050815 (10%)	protein domain specific binding (100%);protein heterodimerization activity (10%);phosphoserine residue binding (10%)	GO:0000165 (9%);GO:0034504 (9%);GO:0034605 (9%)	MAPK cascade (9%);protein localization to nucleus (9%);cellular response to heat (9%)	IPR000308 (100%);IPR023410 (100%);IPR036815 (100%)	14-3-3 protein (100%);14-3-3 domain (100%);14-3-3 domain superfamily (100%)
AAFGLAGNNNLADDLWR	Prevotella	Bacteria				Bacteroidetes			Bacteroidia				Bacteroidales					Prevotellaceae				Prevotella										GO:0009279 (100%);GO:0016021 (100%)	cell outer membrane (100%);integral component of membrane (100%)					IPR000531 (100%);IPR008969 (100%);IPR012910 (100%)	TonB-dependent receptor-like, beta-barrel (100%);Carboxypeptidase-like, regulatory domain superfamily (100%);TonB-dependent receptor, plug domain (100%)
AAFGVLLLTTK	Bacteria	Bacteria																														GO:0009279 (99%);GO:0016021 (98%);GO:0019867 (1%)	cell outer membrane (99%);integral component of membrane (98%);outer membrane (1%)	GO:0004181 (0%)	metallocarboxypeptidase activity (0%)	GO:0006518 (0%);GO:0016485 (0%)	peptide metabolic process (0%);protein processing (0%)	IPR023997 (100%);IPR037066 (100%);IPR012910 (100%)	TonB-dependent outer membrane protein SusC/RagA, conserved site (100%);TonB-dependent receptor, plug domain superfamily (100%);TonB-dependent receptor, plug domain (100%)
AAFGVLLVTTK	Bacteroidetes	Bacteria				Bacteroidetes																										GO:0009279 (100%);GO:0016021 (94%);GO:0005615 (1%)	cell outer membrane (100%);integral component of membrane (94%);extracellular space (1%)	GO:0004181 (1%)	metallocarboxypeptidase activity (1%)	GO:0006518 (1%);GO:0016485 (1%)	peptide metabolic process (1%);protein processing (1%)	IPR023997 (100%);IPR012910 (100%);IPR037066 (100%)	TonB-dependent outer membrane protein SusC/RagA, conserved site (100%);TonB-dependent receptor, plug domain (100%);TonB-dependent receptor, plug domain superfamily (100%)
AAFPDVDVVVGNVATGAAAK
AAFPNLDVVVGNVATGEAAK	Prevotella	Bacteria				Bacteroidetes			Bacteroidia				Bacteroidales					Prevotellaceae				Prevotella								1.1.1.205 (100%)	IMP dehydrogenase (100%)			GO:0000166 (100%);GO:0003938 (100%);GO:0046872 (100%)	nucleotide binding (100%);IMP dehydrogenase activity (100%);metal ion binding (100%)	GO:0006177 (100%)	GMP biosynthetic process (100%)	IPR000644 (100%);IPR001093 (100%);IPR005990 (100%)	CBS domain (100%);IMP dehydrogenase/GMP reductase (100%);Inosine-5'-monophosphate dehydrogenase (100%)
AAFPNVDLVVGNVATGAAAK	Prevotella	Bacteria				Bacteroidetes			Bacteroidia				Bacteroidales					Prevotellaceae				Prevotella								1.1.1.205 (100%)	IMP dehydrogenase (100%)			GO:0000166 (100%);GO:0003938 (100%);GO:0046872 (100%)	nucleotide binding (100%);IMP dehydrogenase activity (100%);metal ion binding (100%)	GO:0006177 (100%)	GMP biosynthetic process (100%)	IPR000644 (100%);IPR001093 (100%);IPR005990 (100%)	CBS domain (100%);IMP dehydrogenase/GMP reductase (100%);Inosine-5'-monophosphate dehydrogenase (100%)
AAFPNVDVVVGNVATGAAAK	Bacteroidales	Bacteria				Bacteroidetes			Bacteroidia				Bacteroidales																	1.1.1.205 (100%)	IMP dehydrogenase (100%)			GO:0003938 (100%);GO:0046872 (100%);GO:0000166 (80%)	IMP dehydrogenase activity (100%);metal ion binding (100%);nucleotide binding (80%)	GO:0006177 (100%)	GMP biosynthetic process (100%)	IPR000644 (100%);IPR001093 (100%);IPR005990 (100%)	CBS domain (100%);IMP dehydrogenase/GMP reductase (100%);Inosine-5'-monophosphate dehydrogenase (100%)
AAFPQVDVVVGNVATGEAAK	Prevotella copri	Bacteria				Bacteroidetes			Bacteroidia				Bacteroidales					Prevotellaceae				Prevotella				Prevotella copri				1.1.1.205 (100%)	IMP dehydrogenase (100%)			GO:0003938 (100%);GO:0000166 (94%);GO:0046872 (94%)	IMP dehydrogenase activity (100%);nucleotide binding (94%);metal ion binding (94%)	GO:0006177 (94%);GO:0006164 (6%)	GMP biosynthetic process (94%);purine nucleotide biosynthetic process (6%)	IPR000644 (100%);IPR001093 (100%);IPR005990 (100%)	CBS domain (100%);IMP dehydrogenase/GMP reductase (100%);Inosine-5'-monophosphate dehydrogenase (100%)
AAGADFVGEDDLVAK	Bacteria	Bacteria																														GO:0015934 (97%);GO:0005840 (3%);GO:0022625 (0%)	large ribosomal subunit (97%);ribosome (3%);cytosolic large ribosomal subunit (0%)	GO:0000049 (98%);GO:0019843 (98%);GO:0003735 (97%)	tRNA binding (98%);rRNA binding (98%);structural constituent of ribosome (97%)	GO:0006412 (99%);GO:0006417 (98%);GO:0000470 (0%)	translation (99%);regulation of translation (98%);maturation of LSU-rRNA (0%)	IPR016095 (100%);IPR023674 (100%);IPR028364 (100%)	Ribosomal protein L1, 3-layer alpha/beta-sandwich (100%);Ribosomal protein L1-like (100%);Ribosomal protein L1/ribosomal biogenesis protein (100%)
AAGADFVGSDDLVQK	Lactobacillus	Bacteria				Firmicutes			Bacilli				Lactobacillales					Lactobacillaceae				Lactobacillus										GO:0015934 (100%)	large ribosomal subunit (100%)	GO:0000049 (100%);GO:0003735 (100%);GO:0019843 (100%)	tRNA binding (100%);structural constituent of ribosome (100%);rRNA binding (100%)	GO:0006412 (100%);GO:0006417 (100%)	translation (100%);regulation of translation (100%)	IPR002143 (100%);IPR005878 (100%);IPR016095 (100%)	Ribosomal protein L1 (100%);Ribosomal protein L1, bacterial-type (100%);Ribosomal protein L1, 3-layer alpha/beta-sandwich (100%)
AAGADYVGLDEYLDK	Bacteroidetes	Bacteria				Bacteroidetes																										GO:0015934 (92%);GO:0005840 (8%)	large ribosomal subunit (92%);ribosome (8%)	GO:0000049 (98%);GO:0019843 (98%);GO:0003735 (92%)	tRNA binding (98%);rRNA binding (98%);structural constituent of ribosome (92%)	GO:0006412 (98%);GO:0006417 (98%)	translation (98%);regulation of translation (98%)	IPR016095 (100%);IPR023674 (100%);IPR028364 (100%)	Ribosomal protein L1, 3-layer alpha/beta-sandwich (100%);Ribosomal protein L1-like (100%);Ribosomal protein L1/ribosomal biogenesis protein (100%)
AAGADYVGLDEYLDKLK	Bacteroidetes	Bacteria				Bacteroidetes																										GO:0015934 (92%);GO:0005840 (8%)	large ribosomal subunit (92%);ribosome (8%)	GO:0000049 (98%);GO:0019843 (98%);GO:0003735 (92%)	tRNA binding (98%);rRNA binding (98%);structural constituent of ribosome (92%)	GO:0006412 (98%);GO:0006417 (98%)	translation (98%);regulation of translation (98%)
AAGGLALLGTER	Bacteria	Bacteria																														GO:0005737 (95%);GO:0005886 (95%);GO:0016020 (5%)	cytoplasm (95%);plasma membrane (95%);membrane (5%)	GO:0005524 (100%);GO:0046872 (60%);GO:0004386 (1%)	ATP binding (100%);metal ion binding (60%);helicase activity (1%)	GO:0006605 (100%);GO:0017038 (97%);GO:0065002 (94%)	protein targeting (100%);protein import (97%);intracellular protein transmembrane transport (94%)	IPR000185 (100%);IPR027417 (100%);IPR014018 (100%)	Protein translocase subunit SecA (100%);P-loop containing nucleoside triphosphate hydrolase (100%);SecA motor DEAD (100%)
AAGGLHSLQEAYDMLEAGANR	Lactobacillus reuteri	Bacteria				Firmicutes			Bacilli				Lactobacillales					Lactobacillaceae				Lactobacillus				Lactobacillus reuteri				4.1.2.4 (100%)	Deoxyribose-phosphate aldolase (100%)	GO:0005737 (100%)	cytoplasm (100%)	GO:0004139 (100%)	deoxyribose-phosphate aldolase activity (100%)	GO:0046386 (100%);GO:0009264 (95%);GO:0016052 (95%)	deoxyribose phosphate catabolic process (100%);deoxyribonucleotide catabolic process (95%);carbohydrate catabolic process (95%)	IPR002915 (100%);IPR011343 (100%);IPR013785 (100%)	DeoC/FbaB/LacD aldolase (100%);Deoxyribose-phosphate aldolase (100%);Aldolase-type TIM barrel (100%)
AAGGNLLPSSTGAAK	root																													1.2.1.- (100%)	With NAD(+) or NADP(+) as acceptor (100%)			GO:0016620 (100%);GO:0050661 (100%);GO:0051287 (100%)	oxidoreductase activity, acting on the aldehyde or oxo group of donors, NAD or NADP as acceptor (100%);NADP binding (100%);NAD binding (100%)	GO:0006006 (100%)	glucose metabolic process (100%)	IPR006424 (100%);IPR020828 (100%);IPR020829 (100%)	Glyceraldehyde-3-phosphate dehydrogenase, type I (100%);Glyceraldehyde 3-phosphate dehydrogenase, NAD(P) binding domain (100%);Glyceraldehyde 3-phosphate dehydrogenase, catalytic domain (100%)
AAGGVLLLTTK	Bacteria	Bacteria																														GO:0009279 (96%);GO:0016021 (93%);GO:0019867 (1%)	cell outer membrane (96%);integral component of membrane (93%);outer membrane (1%)	GO:0004252 (0%)	serine-type endopeptidase activity (0%)			IPR012910 (100%);IPR037066 (100%);IPR023996 (97%)	TonB-dependent receptor, plug domain (100%);TonB-dependent receptor, plug domain superfamily (100%);TonB-dependent outer membrane protein, SusC/RagA (97%)
AAGLAEVFTPGTPTSK	Acidaminococcaceae	Bacteria				Firmicutes			Negativicutes				Acidaminococcales					Acidaminococcaceae																GO:0016853 (100%);GO:0031419 (100%);GO:0046872 (100%)	isomerase activity (100%);cobalamin binding (100%);metal ion binding (100%)			IPR006158 (100%);IPR006159 (100%);IPR036724 (100%)	Cobalamin (vitamin B12)-binding domain (100%);Methylmalonyl-CoA mutase, C-terminal (100%);Cobalamin-binding domain superfamily (100%)
AAGLNLVPNSTGAAK	Staphylococcaceae	Bacteria				Firmicutes			Bacilli				Bacillales					Staphylococcaceae												1.2.1.- (100%)	With NAD(+) or NADP(+) as acceptor (100%)			GO:0016620 (100%);GO:0050661 (100%);GO:0051287 (100%)	oxidoreductase activity, acting on the aldehyde or oxo group of donors, NAD or NADP as acceptor (100%);NADP binding (100%);NAD binding (100%)	GO:0006006 (100%)	glucose metabolic process (100%)	IPR006424 (100%);IPR020828 (100%);IPR020829 (100%)	Glyceraldehyde-3-phosphate dehydrogenase, type I (100%);Glyceraldehyde 3-phosphate dehydrogenase, NAD(P) binding domain (100%);Glyceraldehyde 3-phosphate dehydrogenase, catalytic domain (100%)
AAGLSAADLVASLQK	Lachnospiraceae bacterium	Bacteria				Firmicutes			Clostridia				Clostridiales					Lachnospiraceae								Lachnospiraceae bacterium
AAGLSDLGAALTGNLPGVVTTASSGMPGEEEPQLQLR	Prevotella copri	Bacteria				Bacteroidetes			Bacteroidia				Bacteroidales					Prevotellaceae				Prevotella				Prevotella copri												IPR008969 (100%);IPR012910 (100%);IPR023996 (100%)	Carboxypeptidase-like, regulatory domain superfamily (100%);TonB-dependent receptor, plug domain (100%);TonB-dependent outer membrane protein, SusC/RagA (100%)
AAGSALGVYYNDFTR	Megasphaera elsdenii	Bacteria				Firmicutes			Negativicutes				Veillonellales					Veillonellaceae				Megasphaera				Megasphaera elsdenii												IPR001119 (100%)	S-layer homology domain (100%)
AAGTGLAAGAVATFGGVLLSLER	Firmicutes	Bacteria				Firmicutes																								1.-.-.- (100%)	Oxidoreductases (100%)			GO:0016491 (100%);GO:0071949 (100%)	oxidoreductase activity (100%);FAD binding (100%)			IPR004113 (100%);IPR006094 (100%);IPR016164 (100%)	FAD-linked oxidase, C-terminal (100%);FAD linked oxidase, N-terminal (100%);FAD-linked oxidase-like, C-terminal (100%)
AAGVNVEPFWPGLFAK	Metazoa	Eukaryota	Metazoa																													GO:0005840 (74%);GO:0022625 (26%);GO:0005829 (1%)	ribosome (74%);cytosolic large ribosomal subunit (26%);cytosol (1%)	GO:0003735 (96%);GO:0030295 (9%);GO:0043021 (9%)	structural constituent of ribosome (96%);protein kinase activator activity (9%);ribonucleoprotein complex binding (9%)	GO:0006414 (96%);GO:0006417 (12%);GO:0002181 (9%)	translational elongation (96%);regulation of translation (12%);cytoplasmic translation (9%)	IPR038716 (100%);IPR027534 (93%);IPR001859 (24%)	Ribosomal protein P1/P2, N-terminal domain (100%);Ribosomal protein L12 family (93%);Trypanosoma cruzi ribosomal protein P2-like (24%)
AAGVPLLVALNK	root																													2.7.7.4 (50%);3.6.1.15 (50%)	Sulfate adenylyltransferase (50%);Nucleoside-triphosphate phosphatase (50%)	GO:0005737 (93%);GO:0016021 (0%)	cytoplasm (93%);integral component of membrane (0%)	GO:0003743 (100%);GO:0005525 (99%);GO:0003924 (99%)	translation initiation factor activity (100%);GTP binding (99%);GTPase activity (99%)	GO:0006413 (0%)	translational initiation (0%)	IPR015760 (100%);IPR027417 (100%);IPR000795 (100%)	Translation initiation factor IF- 2 (100%);P-loop containing nucleoside triphosphate hydrolase (100%);Transcription factor, GTP-binding domain (100%)
AAGVQLLNSGGPGEAADLR	Bacteria	Bacteria																														GO:0009279 (100%);GO:0016021 (100%)	cell outer membrane (100%);integral component of membrane (100%)					IPR012910 (100%);IPR037066 (100%);IPR000531 (95%)	TonB-dependent receptor, plug domain (100%);TonB-dependent receptor, plug domain superfamily (100%);TonB-dependent receptor-like, beta-barrel (95%)
AAGVQLLNSSGKPGQGASLR	Prevotella ruminicola	Bacteria				Bacteroidetes			Bacteroidia				Bacteroidales					Prevotellaceae				Prevotella				Prevotella ruminicola						GO:0009279 (100%);GO:0016021 (100%)	cell outer membrane (100%);integral component of membrane (100%)					IPR000531 (100%);IPR008969 (100%);IPR012910 (100%)	TonB-dependent receptor-like, beta-barrel (100%);Carboxypeptidase-like, regulatory domain superfamily (100%);TonB-dependent receptor, plug domain (100%)
AAGVSVQNVSGTFGTAPK	Bacteroidetes	Bacteria				Bacteroidetes																										GO:0009279 (100%);GO:0016021 (92%);GO:0005615 (1%)	cell outer membrane (100%);integral component of membrane (92%);extracellular space (1%)	GO:0004181 (1%);GO:0004180 (0%)	metallocarboxypeptidase activity (1%);carboxypeptidase activity (0%)	GO:0006518 (1%);GO:0016485 (1%)	peptide metabolic process (1%);protein processing (1%)	IPR037066 (100%);IPR012910 (100%);IPR023997 (99%)	TonB-dependent receptor, plug domain superfamily (100%);TonB-dependent receptor, plug domain (100%);TonB-dependent outer membrane protein SusC/RagA, conserved site (99%)
AAGVVGMGGAGFPTGLK	Clostridiales	Bacteria				Firmicutes			Clostridia				Clostridiales																			GO:0016020 (100%)	membrane (100%)	GO:0009055 (100%);GO:0046872 (100%);GO:0051539 (100%)	electron transfer activity (100%);metal ion binding (100%);4 iron, 4 sulfur cluster binding (100%)			IPR010208 (100%);IPR011538 (100%);IPR026902 (100%)	Ion-translocating oxidoreductase complex, subunit RnfC/RsxC (100%);NADH-ubiquinone oxidoreductase 51kDa subunit, FMN-binding domain (100%);RnfC Barrel sandwich hybrid domain (100%)
AAHLPGVLAANTLLPVVGLPLK	Terrisporobacter	Bacteria				Firmicutes			Clostridia				Clostridiales					Peptostreptococcaceae				Terrisporobacter								5.4.99.18 (100%)	5-(carboxyamino)imidazole ribonucleotide mutase (100%)			GO:0034023 (100%)	5-(carboxyamino)imidazole ribonucleotide mutase activity (100%)	GO:0006189 (100%)	'de novo' IMP biosynthetic process (100%)	IPR000031 (100%);IPR024694 (100%);IPR033747 (100%)	PurE domain (100%);PurE, prokaryotic type (100%);Class I PurE (100%)
AAHQFAVGLGDKELLK	Lactobacillus	Bacteria				Firmicutes			Bacilli				Lactobacillales					Lactobacillaceae				Lactobacillus								5.4.2.6 (100%)	Beta-phosphoglucomutase (100%)			GO:0000287 (100%);GO:0008801 (100%);GO:0016787 (100%)	magnesium ion binding (100%);beta-phosphoglucomutase activity (100%);hydrolase activity (100%)	GO:0005975 (100%)	carbohydrate metabolic process (100%)
AALADLTEAGVR	Phascolarctobacterium succinatutens	Bacteria				Firmicutes			Negativicutes				Acidaminococcales					Acidaminococcaceae				Phascolarctobacterium				Phascolarctobacterium succinatutens				5.1.99.1 (100%)	Methylmalonyl-CoA epimerase (100%)			GO:0004493 (100%)	methylmalonyl-CoA epimerase activity (100%)			IPR017515 (100%);IPR029068 (100%);IPR037523 (100%)	Methylmalonyl-CoA epimerase (100%);Glyoxalase/Bleomycin resistance protein/Dihydroxybiphenyl dioxygenase (100%);Vicinal oxygen chelate (VOC) domain (100%)
AALAEGLEYLGAK	Megasphaera elsdenii	Bacteria				Firmicutes			Negativicutes				Veillonellales					Veillonellaceae				Megasphaera				Megasphaera elsdenii				2.7.2.1 (100%)	Acetate kinase (100%)	GO:0005737 (100%)	cytoplasm (100%)	GO:0000287 (100%);GO:0005524 (100%);GO:0008776 (100%)	magnesium ion binding (100%);ATP binding (100%);acetate kinase activity (100%)	GO:0006082 (100%);GO:0006085 (100%)	organic acid metabolic process (100%);acetyl-CoA biosynthetic process (100%)	IPR000890 (100%);IPR004372 (100%);IPR023865 (100%)	Aliphatic acid kinase, short-chain (100%);Acetate/propionate kinase (100%);Aliphatic acid kinase, short-chain, conserved site (100%)
AALDGLTAEQVSK	Bacilli	Bacteria				Firmicutes			Bacilli																					5.3.1.1 (100%)	Triose-phosphate isomerase (100%)	GO:0005737 (100%)	cytoplasm (100%)	GO:0004807 (100%)	triose-phosphate isomerase activity (100%)	GO:0006094 (100%);GO:0006096 (100%)	gluconeogenesis (100%);glycolytic process (100%)	IPR000652 (100%);IPR013785 (100%);IPR020861 (100%)	Triosephosphate isomerase (100%);Aldolase-type TIM barrel (100%);Triosephosphate isomerase, active site (100%)
AALDGLTAEQVSSLVLAYEPLWALGTGK	Lactobacillus	Bacteria				Firmicutes			Bacilli				Lactobacillales					Lactobacillaceae				Lactobacillus								5.3.1.1 (100%)	Triose-phosphate isomerase (100%)	GO:0005737 (100%)	cytoplasm (100%)	GO:0004807 (100%)	triose-phosphate isomerase activity (100%)	GO:0006094 (100%);GO:0006096 (100%)	gluconeogenesis (100%);glycolytic process (100%)	IPR000652 (100%);IPR013785 (100%);IPR020861 (100%)	Triosephosphate isomerase (100%);Aldolase-type TIM barrel (100%);Triosephosphate isomerase, active site (100%)
AALDHLESLGALVDEVSLPHTK	Lactobacillus	Bacteria				Firmicutes			Bacilli				Lactobacillales					Lactobacillaceae				Lactobacillus								6.3.5.7 (100%)	Glutaminyl-tRNA synthase (glutamine-hydrolyzing) (100%)	GO:0030956 (96%)	glutamyl-tRNA(Gln) amidotransferase complex (96%)	GO:0050567 (100%);GO:0004040 (96%);GO:0005524 (96%)	glutaminyl-tRNA synthase (glutamine-hydrolyzing) activity (100%);amidase activity (96%);ATP binding (96%)	GO:0006412 (96%)	translation (96%)	IPR000120 (100%);IPR004412 (100%);IPR020556 (100%)	Amidase (100%);Glutamyl-tRNA(Gln) amidotransferase A subunit (100%);Amidase, conserved site (100%)
AALDLGLATTGLGEAVFAR	Corynebacterium	Bacteria				Actinobacteria			Actinobacteria				Corynebacteriales					Corynebacteriaceae				Corynebacterium								1.1.1.44 (100%)	Phosphogluconate dehydrogenase (NADP(+)-dependent decarboxylating) (100%)			GO:0004616 (100%);GO:0050661 (94%)	phosphogluconate dehydrogenase (decarboxylating) activity (100%);NADP binding (94%)	GO:0006098 (100%);GO:0019521 (100%)	pentose-phosphate shunt (100%);D-gluconate metabolic process (100%)	IPR006113 (100%);IPR006114 (100%);IPR006115 (100%)	6-phosphogluconate dehydrogenase, decarboxylating (100%);6-phosphogluconate dehydrogenase, C-terminal (100%);6-phosphogluconate dehydrogenase, NADP-binding (100%)
AALDLLLDALKK	Kocuria palustris	Bacteria				Actinobacteria			Actinobacteria				Micrococcales					Micrococcaceae				Kocuria				Kocuria palustris				4.2.1.11 (100%)	Phosphopyruvate hydratase (100%)	GO:0000015 (100%);GO:0005576 (100%);GO:0009986 (100%)	phosphopyruvate hydratase complex (100%);extracellular region (100%);cell surface (100%)	GO:0000287 (100%);GO:0004634 (100%)	magnesium ion binding (100%);phosphopyruvate hydratase activity (100%)	GO:0006096 (100%)	glycolytic process (100%)
AALDLNVPLLTNSR	Prevotella	Bacteria				Bacteroidetes			Bacteroidia				Bacteroidales					Prevotellaceae				Prevotella								6.3.5.5 (100%)	Carbamoyl-phosphate synthase (glutamine-hydrolyzing) (100%)			GO:0005524 (100%);GO:0046872 (100%);GO:0004088 (94%)	ATP binding (100%);metal ion binding (100%);carbamoyl-phosphate synthase (glutamine-hydrolyzing) activity (94%)	GO:0006807 (99%)	nitrogen compound metabolic process (99%)	IPR011607 (100%);IPR036914 (100%);IPR005479 (98%)	Methylglyoxal synthase-like domain (100%);Methylglyoxal synthase-like domain superfamily (100%);Carbamoyl-phosphate synthetase large subunit-like, ATP-binding domain (98%)
AALDNLVSLGRPAR	Streptococcus	Bacteria				Firmicutes			Bacilli				Lactobacillales					Streptococcaceae				Streptococcus								2.4.2.9 (100%)	Uracil phosphoribosyltransferase (100%)			GO:0003723 (96%);GO:0004845 (96%);GO:0016757 (2%)	RNA binding (96%);uracil phosphoribosyltransferase activity (96%);transferase activity, transferring glycosyl groups (2%)	GO:0009116 (98%);GO:0006353 (96%)	nucleoside metabolic process (98%);DNA-templated transcription, termination (96%)	IPR000836 (100%);IPR029057 (100%);IPR023050 (96%)	Phosphoribosyltransferase domain (100%);Phosphoribosyltransferase-like (100%);Bifunctional protein PyrR (96%)
AALEALNGLYPTNK	Firmicutes	Bacteria				Firmicutes																								5.3.1.9 (100%)	Glucose-6-phosphate isomerase (100%)	GO:0005737 (80%)	cytoplasm (80%)	GO:0004347 (100%)	glucose-6-phosphate isomerase activity (100%)	GO:0006094 (100%);GO:0006096 (100%)	gluconeogenesis (100%);glycolytic process (100%)	IPR001672 (100%);IPR018189 (100%);IPR035476 (100%)	Phosphoglucose isomerase (PGI) (100%);Phosphoglucose isomerase, conserved site (100%);Phosphoglucose isomerase, SIS domain 1 (100%)
AALEEGLVAGGGTTYLR	Prevotella copri	Bacteria				Bacteroidetes			Bacteroidia				Bacteroidales					Prevotellaceae				Prevotella				Prevotella copri						GO:0005737 (89%)	cytoplasm (89%)	GO:0005524 (100%);GO:0051082 (89%)	ATP binding (100%);unfolded protein binding (89%)	GO:0042026 (89%);GO:0006457 (11%)	protein refolding (89%);protein folding (11%)	IPR002423 (100%);IPR018370 (100%);IPR027410 (100%)	Chaperonin Cpn60/TCP-1 family (100%);Chaperonin Cpn60, conserved site (100%);TCP-1-like chaperonin intermediate domain superfamily (100%)
AALEGTLAETEAR	Craniata	Eukaryota	Metazoa			Chordata	Craniata																									GO:0005882 (100%);GO:0043034 (30%);GO:0016327 (26%)	intermediate filament (100%);costamere (30%);apicolateral plasma membrane (26%)	GO:0005198 (68%);GO:0008307 (30%);GO:0044877 (4%)	structural molecule activity (68%);structural constituent of muscle (30%);protein-containing complex binding (4%)	GO:0043627 (30%);GO:0045214 (30%);GO:0007219 (26%)	response to estrogen (30%);sarcomere organization (30%);Notch signaling pathway (26%)	IPR002957 (100%);IPR039008 (100%);IPR018039 (95%)	Keratin, type I (100%);Intermediate filament, rod domain (100%);Intermediate filament protein, conserved site (95%)
AALENLNGTWTEK
AALENVQFVK
AALETGAATVALYPR	Corynebacterium	Bacteria				Actinobacteria			Actinobacteria				Corynebacteriales					Corynebacteriaceae				Corynebacterium								6.4.1.1 (100%)	Pyruvate carboxylase (100%)			GO:0004736 (100%);GO:0005524 (100%);GO:0046872 (100%)	pyruvate carboxylase activity (100%);ATP binding (100%);metal ion binding (100%)	GO:0006090 (88%);GO:0006094 (88%)	pyruvate metabolic process (88%);gluconeogenesis (88%)	IPR000891 (100%);IPR005479 (100%);IPR005481 (100%)	Pyruvate carboxyltransferase (100%);Carbamoyl-phosphate synthetase large subunit-like, ATP-binding domain (100%);Biotin carboxylase-like, N-terminal domain (100%)
AALFEATWEK	Bacteroidales	Bacteria				Bacteroidetes			Bacteroidia				Bacteroidales																									IPR011990 (100%);IPR012944 (100%);IPR033985 (100%)	Tetratricopeptide-like helical domain superfamily (100%);RagB/SusD domain (100%);SusD-like, N-terminal (100%)
AALGAEGLGKDVTMLVGNGYTK	Clostridiales	Bacteria				Firmicutes			Clostridia				Clostridiales
AALGAEGVGKDLTMLLGNGYTK	Bacteria	Bacteria																												1.4.1.11 (100%)	L-erythro-3,5-diaminohexanoate dehydrogenase (100%)			GO:0047124 (67%)	L-erythro-3,5-diaminohexanoate dehydrogenase activity (67%)	GO:0055114 (33%)	oxidation-reduction process (33%)
AALGEHLYTNFVESK
AALLFGNLQPGDAAGLMK	Clostridiales	Bacteria				Firmicutes			Clostridia				Clostridiales																	2.3.1.169 (100%)	CO-methylating acetyl-CoA synthase (100%)			GO:0018492 (100%);GO:0043884 (21%)	carbon-monoxide dehydrogenase (acceptor) activity (100%);CO-methylating acetyl-CoA synthase activity (21%)	GO:0006084 (100%)	acetyl-CoA metabolic process (100%)	IPR004461 (100%);IPR011254 (100%);IPR016099 (100%)	CO dehydrogenase/acetyl-CoA synthase complex beta subunit (100%);Prismane-like superfamily (100%);Prismane-like, alpha/beta-sandwich (100%)
AALNANDFAK	Prevotella	Bacteria				Bacteroidetes			Bacteroidia				Bacteroidales					Prevotellaceae				Prevotella										GO:0016021 (100%)	integral component of membrane (100%)			GO:0015031 (89%)	protein transport (89%)	IPR002898 (100%)	MotA/TolQ/ExbB proton channel (100%)
AALPALFNPEDLNALEQALR	Bacteroidetes	Bacteria				Bacteroidetes																								1.3.1.108 (100%)	Caffeoyl-CoA reductase (100%)			GO:0009055 (99%);GO:0016491 (1%);GO:0003677 (0%)	electron transfer activity (99%);oxidoreductase activity (1%);DNA binding (0%)			IPR012255 (100%);IPR014730 (100%);IPR033948 (99%)	Electron transfer flavoprotein, beta subunit (100%);Electron transfer flavoprotein, alpha/beta-subunit, N-terminal (100%);Electron transfer flavoprotein, beta subunit, N-terminal (99%)
AALPTLNYLTENGAK	Erysipelotrichaceae bacterium	Bacteria				Firmicutes			Erysipelotrichia				Erysipelotrichales					Erysipelotrichaceae								Erysipelotrichaceae bacterium				2.7.2.3 (100%)	Phosphoglycerate kinase (100%)	GO:0005737 (100%)	cytoplasm (100%)	GO:0004618 (100%);GO:0005524 (100%)	phosphoglycerate kinase activity (100%);ATP binding (100%)	GO:0006096 (100%)	glycolytic process (100%)	IPR001576 (100%);IPR015824 (100%);IPR015911 (100%)	Phosphoglycerate kinase (100%);Phosphoglycerate kinase, N-terminal (100%);Phosphoglycerate kinase, conserved site (100%)
AALQYGTTEGYDPLR	Megasphaera elsdenii	Bacteria				Firmicutes			Negativicutes				Veillonellales					Veillonellaceae				Megasphaera				Megasphaera elsdenii								GO:0008483 (100%);GO:0030170 (100%)	transaminase activity (100%);pyridoxal phosphate binding (100%)	GO:0009058 (100%)	biosynthetic process (100%)	IPR004839 (100%);IPR015421 (100%);IPR015422 (100%)	Aminotransferase, class I/classII (100%);Pyridoxal phosphate-dependent transferase, major domain (100%);Pyridoxal phosphate-dependent transferase domain 1 (100%)
AALQYGTTEGYDPLRK	Megasphaera elsdenii	Bacteria				Firmicutes			Negativicutes				Veillonellales					Veillonellaceae				Megasphaera				Megasphaera elsdenii								GO:0008483 (100%);GO:0030170 (100%)	transaminase activity (100%);pyridoxal phosphate binding (100%)	GO:0009058 (100%)	biosynthetic process (100%)
AALQYLNLFLANVDK	Prevotella copri	Bacteria				Bacteroidetes			Bacteroidia				Bacteroidales					Prevotellaceae				Prevotella				Prevotella copri												IPR011990 (100%);IPR012944 (100%);IPR033985 (100%)	Tetratricopeptide-like helical domain superfamily (100%);RagB/SusD domain (100%);SusD-like, N-terminal (100%)
AALSSDVEALK
AALSSNLGGEQYNPFK	Prevotella	Bacteria				Bacteroidetes			Bacteroidia				Bacteroidales					Prevotellaceae				Prevotella										GO:0009279 (100%);GO:0016021 (100%)	cell outer membrane (100%);integral component of membrane (100%)					IPR000531 (100%);IPR008969 (100%);IPR012910 (100%)	TonB-dependent receptor-like, beta-barrel (100%);Carboxypeptidase-like, regulatory domain superfamily (100%);TonB-dependent receptor, plug domain (100%)
AALSSPLLETSLAGAR	Ruminococcaceae	Bacteria				Firmicutes			Clostridia				Clostridiales					Ruminococcaceae														GO:0005737 (82%);GO:0032153 (82%)	cytoplasm (82%);cell division site (82%)	GO:0003924 (100%);GO:0005525 (91%)	GTPase activity (100%);GTP binding (91%)	GO:0000917 (82%);GO:0043093 (82%);GO:0051258 (82%)	division septum assembly (82%);FtsZ-dependent cytokinesis (82%);protein polymerization (82%)	IPR003008 (100%);IPR008280 (100%);IPR018316 (100%)	Tubulin/FtsZ, GTPase domain (100%);Tubulin/FtsZ, C-terminal (100%);Tubulin/FtsZ, 2-layer sandwich domain (100%)
AAMLTLMNPDDKAGLEAALR	Clostridiales	Bacteria				Firmicutes			Clostridia				Clostridiales																					GO:0009055 (100%)	electron transfer activity (100%)
AANAGGVAVSALEMAQDSQR	Streptococcus	Bacteria				Firmicutes			Bacilli				Lactobacillales					Streptococcaceae				Streptococcus												GO:0000166 (88%);GO:0016639 (88%);GO:0016491 (13%)	nucleotide binding (88%);oxidoreductase activity, acting on the CH-NH2 group of donors, NAD or NADP as acceptor (88%);oxidoreductase activity (13%)	GO:0006520 (88%)	cellular amino acid metabolic process (88%)	IPR006095 (100%);IPR006096 (100%);IPR006097 (100%)	Glutamate/phenylalanine/leucine/valine dehydrogenase (100%);Glutamate/phenylalanine/leucine/valine dehydrogenase, C-terminal (100%);Glutamate/phenylalanine/leucine/valine dehydrogenase, dimerisation domain (100%)
AANAGGVAVSALEMAQNSQR	Bacteria	Bacteria																												1.4.1.4 (100%)	Glutamate dehydrogenase (NADP(+)) (100%)			GO:0000166 (92%);GO:0016639 (90%);GO:0016491 (9%)	nucleotide binding (92%);oxidoreductase activity, acting on the CH-NH2 group of donors, NAD or NADP as acceptor (90%);oxidoreductase activity (9%)	GO:0006520 (91%)	cellular amino acid metabolic process (91%)	IPR006095 (100%);IPR006096 (100%);IPR036291 (100%)	Glutamate/phenylalanine/leucine/valine dehydrogenase (100%);Glutamate/phenylalanine/leucine/valine dehydrogenase, C-terminal (100%);NAD(P)-binding domain superfamily (100%)
AANAGGVAVSGLEMSQNSER	Bacteria	Bacteria																												1.4.1.4 (100%)	Glutamate dehydrogenase (NADP(+)) (100%)			GO:0000166 (95%);GO:0016639 (90%);GO:0016491 (6%)	nucleotide binding (95%);oxidoreductase activity, acting on the CH-NH2 group of donors, NAD or NADP as acceptor (90%);oxidoreductase activity (6%)	GO:0006520 (94%)	cellular amino acid metabolic process (94%)	IPR006096 (100%);IPR036291 (100%);IPR006095 (99%)	Glutamate/phenylalanine/leucine/valine dehydrogenase, C-terminal (100%);NAD(P)-binding domain superfamily (100%);Glutamate/phenylalanine/leucine/valine dehydrogenase (99%)
AANAGGVSVSGLEMSQNSER	Bacteria	Bacteria																												1.4.1.4 (100%)	Glutamate dehydrogenase (NADP(+)) (100%)			GO:0000166 (89%);GO:0016639 (78%);GO:0004354 (11%)	nucleotide binding (89%);oxidoreductase activity, acting on the CH-NH2 group of donors, NAD or NADP as acceptor (78%);glutamate dehydrogenase (NADP+) activity (11%)	GO:0006520 (89%)	cellular amino acid metabolic process (89%)	IPR006095 (100%);IPR006096 (100%);IPR033922 (100%)	Glutamate/phenylalanine/leucine/valine dehydrogenase (100%);Glutamate/phenylalanine/leucine/valine dehydrogenase, C-terminal (100%);NAD(P) binding domain of glutamate dehydrogenase (100%)
AANGVLLLTTK	root																															GO:0009279 (98%);GO:0016021 (94%);GO:0019867 (1%)	cell outer membrane (98%);integral component of membrane (94%);outer membrane (1%)	GO:0004866 (0%);GO:0004553 (0%);GO:0000104 (0%)	endopeptidase inhibitor activity (0%);hydrolase activity, hydrolyzing O-glycosyl compounds (0%);succinate dehydrogenase activity (0%)	GO:0000272 (0%);GO:0006099 (0%);GO:0006518 (0%)	polysaccharide catabolic process (0%);tricarboxylic acid cycle (0%);peptide metabolic process (0%)	IPR037066 (100%);IPR012910 (100%);IPR023997 (100%)	TonB-dependent receptor, plug domain superfamily (100%);TonB-dependent receptor, plug domain (100%);TonB-dependent outer membrane protein SusC/RagA, conserved site (100%)
AANGVLLVTTK	root																													3.2.1.31 (100%)	Beta-glucuronidase (100%)	GO:0009279 (98%);GO:0016021 (95%);GO:0019867 (1%)	cell outer membrane (98%);integral component of membrane (95%);outer membrane (1%)	GO:0030246 (0%);GO:0004866 (0%);GO:0004553 (0%)	carbohydrate binding (0%);endopeptidase inhibitor activity (0%);hydrolase activity, hydrolyzing O-glycosyl compounds (0%)	GO:0000272 (0%);GO:0005975 (0%);GO:0055085 (0%)	polysaccharide catabolic process (0%);carbohydrate metabolic process (0%);transmembrane transport (0%)	IPR037066 (100%);IPR012910 (100%);IPR023997 (100%)	TonB-dependent receptor, plug domain superfamily (100%);TonB-dependent receptor, plug domain (100%);TonB-dependent outer membrane protein SusC/RagA, conserved site (100%)
AANGVLVLTTK	Bacteria	Bacteria																														GO:0009279 (96%);GO:0016021 (91%);GO:0019867 (2%)	cell outer membrane (96%);integral component of membrane (91%);outer membrane (2%)	GO:0004866 (0%);GO:0030246 (0%)	endopeptidase inhibitor activity (0%);carbohydrate binding (0%)			IPR012910 (100%);IPR037066 (100%);IPR023997 (100%)	TonB-dependent receptor, plug domain (100%);TonB-dependent receptor, plug domain superfamily (100%);TonB-dependent outer membrane protein SusC/RagA, conserved site (100%)
AANGVVLLTTK	Bacteria	Bacteria																														GO:0009279 (99%);GO:0016021 (94%);GO:0019867 (1%)	cell outer membrane (99%);integral component of membrane (94%);outer membrane (1%)	GO:0004553 (0%);GO:0030246 (0%);GO:0004866 (0%)	hydrolase activity, hydrolyzing O-glycosyl compounds (0%);carbohydrate binding (0%);endopeptidase inhibitor activity (0%)	GO:0000272 (0%);GO:0005975 (0%);GO:0006518 (0%)	polysaccharide catabolic process (0%);carbohydrate metabolic process (0%);peptide metabolic process (0%)	IPR037066 (100%);IPR012910 (100%);IPR023997 (100%)	TonB-dependent receptor, plug domain superfamily (100%);TonB-dependent receptor, plug domain (100%);TonB-dependent outer membrane protein SusC/RagA, conserved site (100%)
AANLDALHDTVHEMAR	Bacteria	Bacteria																												1.11.1.1 (100%)	NADH peroxidase (100%)			GO:0005506 (97%);GO:0016491 (44%);GO:0004601 (43%)	iron ion binding (97%);oxidoreductase activity (44%);peroxidase activity (43%)			IPR009078 (100%);IPR009040 (100%);IPR012347 (100%)	Ferritin-like superfamily (100%);Ferritin-like diiron domain (100%);Ferritin-like (100%)
AANLDALHDTVHEMARDEAR	Bacteria	Bacteria																												1.11.1.1 (100%)	NADH peroxidase (100%)			GO:0005506 (97%);GO:0016491 (44%);GO:0004601 (43%)	iron ion binding (97%);oxidoreductase activity (44%);peroxidase activity (43%)
AAPAANAQPQGALPEGTVLGDGHLK	Lactobacillus johnsonii	Bacteria				Firmicutes			Bacilli				Lactobacillales					Lactobacillaceae				Lactobacillus				Lactobacillus johnsonii						GO:0005737 (100%);GO:0016021 (100%)	cytoplasm (100%);integral component of membrane (100%)	GO:0008982 (100%)	protein-N(PI)-phosphohistidine-sugar phosphotransferase activity (100%)	GO:0009401 (100%)	phosphoenolpyruvate-dependent sugar phosphotransferase system (100%)	IPR004701 (100%);IPR004720 (100%);IPR033887 (100%)	Phosphotransferase system, mannose-type IIA component (100%);Phosphotransferase system, sorbose subfamily IIB component (100%);PTS system mannose/sorbose specific IIA subunit (100%)
AAPTVNLFPPSSEELGTNK	Sus scrofa	Eukaryota	Metazoa			Chordata	Craniata	Sarcopterygii	Mammalia			Laurasiatheria	Artiodactyla	Suina				Suidae				Sus				Sus scrofa						GO:0009897 (100%);GO:0042571 (100%)	external side of plasma membrane (100%);immunoglobulin complex, circulating (100%)	GO:0003823 (100%);GO:0034987 (100%)	antigen binding (100%);immunoglobulin receptor binding (100%)	GO:0006910 (100%);GO:0006911 (100%);GO:0006958 (100%)	phagocytosis, recognition (100%);phagocytosis, engulfment (100%);complement activation classical pathway (100%)	IPR003597 (100%);IPR007110 (100%);IPR013783 (100%)	Immunoglobulin C1-set (100%);Immunoglobulin-like domain (100%);Immunoglobulin-like fold (100%)
AAQDLALAELAPTHPLR	Streptophytina	Eukaryota	Viridiplantae			Streptophyta	Streptophytina																									GO:0005634 (2%)	nucleus (2%)	GO:0019904 (100%);GO:0003677 (2%);GO:0044877 (2%)	protein domain specific binding (100%);DNA binding (2%);protein-containing complex binding (2%)	GO:0010468 (2%);GO:0071901 (2%)	regulation of gene expression (2%);negative regulation of protein serine/threonine kinase activity (2%)	IPR000308 (100%);IPR023410 (100%);IPR036815 (100%)	14-3-3 protein (100%);14-3-3 domain (100%);14-3-3 domain superfamily (100%)
AAQKPDLLTTGSGNPLGDK	Sus scrofa	Eukaryota	Metazoa			Chordata	Craniata	Sarcopterygii	Mammalia			Laurasiatheria	Artiodactyla	Suina				Suidae				Sus				Sus scrofa				1.11.1.6 (100%)	Catalase (100%)	GO:0005737 (29%);GO:0005739 (29%);GO:0005777 (29%)	cytoplasm (29%);mitochondrion (29%);peroxisome (29%)	GO:0004096 (100%);GO:0020037 (100%);GO:0046872 (86%)	catalase activity (100%);heme binding (100%);metal ion binding (86%)	GO:0042744 (86%);GO:0006979 (57%);GO:0006641 (29%)	hydrogen peroxide catabolic process (86%);response to oxidative stress (57%);triglyceride metabolic process (29%)	IPR011614 (100%);IPR018028 (100%);IPR020835 (100%)	Catalase core domain (100%);Catalase, mono-functional, haem-containing (100%);Catalase superfamily (100%)
AAQKPDLLTTGSGNPLGDKLNLLTAGPR	Sus scrofa	Eukaryota	Metazoa			Chordata	Craniata	Sarcopterygii	Mammalia			Laurasiatheria	Artiodactyla	Suina				Suidae				Sus				Sus scrofa				1.11.1.6 (100%)	Catalase (100%)	GO:0005737 (29%);GO:0005739 (29%);GO:0005777 (29%)	cytoplasm (29%);mitochondrion (29%);peroxisome (29%)	GO:0004096 (100%);GO:0020037 (100%);GO:0046872 (86%)	catalase activity (100%);heme binding (100%);metal ion binding (86%)	GO:0042744 (86%);GO:0006979 (57%);GO:0006641 (29%)	hydrogen peroxide catabolic process (86%);response to oxidative stress (57%);triglyceride metabolic process (29%)
AAQQQQQQQQQQQQQQK	Penicilliopsis zonata	Eukaryota	Fungi	Dikarya		Ascomycota	Pezizomycotina		Eurotiomycetes	Eurotiomycetidae			Eurotiales					Aspergillaceae				Penicilliopsis				Penicilliopsis zonata								GO:0003700 (100%)	DNA-binding transcription factor activity (100%)	GO:0008033 (100%)	tRNA processing (100%)	IPR004827 (100%);IPR027794 (100%);IPR036866 (100%)	Basic-leucine zipper domain (100%);tRNase Z endonuclease (100%);Ribonuclease Z/Hydroxyacylglutathione hydrolase-like (100%)
AAQVEQVLLTEQAQFGR	Sus scrofa	Eukaryota	Metazoa			Chordata	Craniata	Sarcopterygii	Mammalia			Laurasiatheria	Artiodactyla	Suina				Suidae				Sus				Sus scrofa				3.4.21.- (100%)	Serine endopeptidases (100%)	GO:0005615 (88%);GO:0042581 (25%);GO:0005576 (13%)	extracellular space (88%);specific granule (25%);extracellular region (13%)	GO:0004252 (63%);GO:0005506 (63%);GO:0001530 (13%)	serine-type endopeptidase activity (63%);iron ion binding (63%);lipopolysaccharide binding (13%)	GO:0019731 (63%);GO:0019732 (63%);GO:0001817 (50%)	antibacterial humoral response (63%);antifungal humoral response (63%);regulation of cytokine production (50%)	IPR001156 (100%);IPR018195 (100%);IPR016357 (89%)	Transferrin-like domain (100%);Transferrin family, iron binding site (100%);Transferrin (89%)
AASFNLLPSSTGAAK	root																													1.2.1.- (79%);1.2.1.12 (21%)	With NAD(+) or NADP(+) as acceptor (79%);Glyceraldehyde-3-phosphate dehydrogenase (phosphorylating) (21%)	GO:0005829 (3%);GO:0005737 (0%);GO:0016021 (0%)	cytosol (3%);cytoplasm (0%);integral component of membrane (0%)	GO:0016620 (89%);GO:0050661 (21%);GO:0051287 (21%)	oxidoreductase activity, acting on the aldehyde or oxo group of donors, NAD or NADP as acceptor (89%);NADP binding (21%);NAD binding (21%)	GO:0006006 (21%);GO:0006096 (4%);GO:0046686 (0%)	glucose metabolic process (21%);glycolytic process (4%);response to cadmium ion (0%)	IPR020829 (100%);IPR020831 (100%);IPR036291 (39%)	Glyceraldehyde 3-phosphate dehydrogenase, catalytic domain (100%);Glyceraldehyde/Erythrose phosphate dehydrogenase family (100%);NAD(P)-binding domain superfamily (39%)
AASGFNAAEDAQTLR	Mammalia	Eukaryota	Metazoa			Chordata	Craniata	Sarcopterygii	Mammalia																							GO:0005886 (44%);GO:0009986 (38%);GO:0031965 (38%)	plasma membrane (44%);cell surface (38%);nuclear membrane (38%)	GO:0005509 (100%);GO:0005544 (100%);GO:0042802 (44%)	calcium ion binding (100%);calcium-dependent phospholipid binding (100%);identical protein binding (44%)	GO:0007219 (44%);GO:0030855 (44%);GO:0006357 (38%)	Notch signaling pathway (44%);epithelial cell differentiation (44%);regulation of transcription by RNA polymerase II (38%)	IPR001464 (100%);IPR002391 (100%);IPR018252 (100%)	Annexin (100%);Annexin A4 (100%);Annexin repeat, conserved site (100%)
AASGFNAAEDAQTLRK	Mammalia	Eukaryota	Metazoa			Chordata	Craniata	Sarcopterygii	Mammalia																							GO:0005886 (44%);GO:0009986 (38%);GO:0031965 (38%)	plasma membrane (44%);cell surface (38%);nuclear membrane (38%)	GO:0005509 (100%);GO:0005544 (100%);GO:0042802 (44%)	calcium ion binding (100%);calcium-dependent phospholipid binding (100%);identical protein binding (44%)	GO:0007219 (44%);GO:0030855 (44%);GO:0006357 (38%)	Notch signaling pathway (44%);epithelial cell differentiation (44%);regulation of transcription by RNA polymerase II (38%)
AASGNLLPSSTGAAK	root																													1.2.1.- (96%);1.2.1.12 (3%);1.2.1.59 (0%)	With NAD(+) or NADP(+) as acceptor (96%);Glyceraldehyde-3-phosphate dehydrogenase (phosphorylating) (3%);Glyceraldehyde-3-phosphate dehydrogenase (NAD(P)(+)) (phosphorylating) (0%)	GO:0005829 (0%);GO:0009507 (0%)	cytosol (0%);chloroplast (0%)	GO:0016620 (94%);GO:0050661 (93%);GO:0051287 (93%)	oxidoreductase activity, acting on the aldehyde or oxo group of donors, NAD or NADP as acceptor (94%);NADP binding (93%);NAD binding (93%)	GO:0006006 (93%);GO:0006096 (3%);GO:0019253 (0%)	glucose metabolic process (93%);glycolytic process (3%);reductive pentose-phosphate cycle (0%)	IPR020829 (100%);IPR020831 (100%);IPR036291 (98%)	Glyceraldehyde 3-phosphate dehydrogenase, catalytic domain (100%);Glyceraldehyde/Erythrose phosphate dehydrogenase family (100%);NAD(P)-binding domain superfamily (98%)
AASGNLLPSTTGAAK	Bacteria	Bacteria																												1.2.1.- (100%)	With NAD(+) or NADP(+) as acceptor (100%)			GO:0016620 (100%);GO:0050661 (100%);GO:0051287 (100%)	oxidoreductase activity, acting on the aldehyde or oxo group of donors, NAD or NADP as acceptor (100%);NADP binding (100%);NAD binding (100%)	GO:0006006 (100%)	glucose metabolic process (100%)	IPR006424 (100%);IPR020828 (100%);IPR020829 (100%)	Glyceraldehyde-3-phosphate dehydrogenase, type I (100%);Glyceraldehyde 3-phosphate dehydrogenase, NAD(P) binding domain (100%);Glyceraldehyde 3-phosphate dehydrogenase, catalytic domain (100%)
AASLADEVLAGR	Prevotella copri	Bacteria				Bacteroidetes			Bacteroidia				Bacteroidales					Prevotellaceae				Prevotella				Prevotella copri												IPR011990 (100%);IPR012944 (100%);IPR033985 (100%)	Tetratricopeptide-like helical domain superfamily (100%);RagB/SusD domain (100%);SusD-like, N-terminal (100%)
AASLNPTMLQNLANGR	Prevotella copri	Bacteria				Bacteroidetes			Bacteroidia				Bacteroidales					Prevotellaceae				Prevotella				Prevotella copri						GO:0005737 (100%)	cytoplasm (100%)	GO:0003746 (100%)	translation elongation factor activity (100%)			IPR001816 (100%);IPR014039 (100%);IPR036402 (100%)	Translation elongation factor EFTs/EF1B (100%);Translation elongation factor EFTs/EF1B, dimerisation (100%);Elongation factor Ts, dimerisation domain superfamily (100%)
AASLPEQMLQNLANGR	Bacteroidales	Bacteria				Bacteroidetes			Bacteroidia				Bacteroidales																			GO:0005737 (100%)	cytoplasm (100%)	GO:0003746 (100%)	translation elongation factor activity (100%)			IPR001816 (100%);IPR009060 (100%);IPR014039 (100%)	Translation elongation factor EFTs/EF1B (100%);UBA-like superfamily (100%);Translation elongation factor EFTs/EF1B, dimerisation (100%)
AASNAQNGLSLVQVAEGALNETHSLLQR	Lachnospira pectinoschiza	Bacteria				Firmicutes			Clostridia				Clostridiales					Lachnospiraceae				Lachnospira				Lachnospira pectinoschiza						GO:0005576 (100%);GO:0009420 (100%)	extracellular region (100%);bacterial-type flagellum filament (100%)	GO:0005198 (100%)	structural molecule activity (100%)	GO:0071973 (100%)	bacterial-type flagellum-dependent cell motility (100%)	IPR001029 (100%);IPR001492 (100%);IPR042187 (100%)	Flagellin, D0/D1 domain (100%);Flagellin (100%);Flagellin, C-terminal domain, subdomain 2 (100%)
AASNESFGYNEDELVSSDLVGMR	Clostridiales	Bacteria				Firmicutes			Clostridia				Clostridiales																	1.2.1.- (100%)	With NAD(+) or NADP(+) as acceptor (100%)			GO:0016620 (99%);GO:0050661 (98%);GO:0051287 (98%)	oxidoreductase activity, acting on the aldehyde or oxo group of donors, NAD or NADP as acceptor (99%);NADP binding (98%);NAD binding (98%)	GO:0006006 (98%)	glucose metabolic process (98%)	IPR020829 (100%);IPR006424 (99%);IPR020828 (99%)	Glyceraldehyde 3-phosphate dehydrogenase, catalytic domain (100%);Glyceraldehyde-3-phosphate dehydrogenase, type I (99%);Glyceraldehyde 3-phosphate dehydrogenase, NAD(P) binding domain (99%)
AASNESFGYNEDPLVSSDLLGMR	Prevotella	Bacteria				Bacteroidetes			Bacteroidia				Bacteroidales					Prevotellaceae				Prevotella								1.2.1.- (100%)	With NAD(+) or NADP(+) as acceptor (100%)			GO:0016620 (100%);GO:0050661 (100%);GO:0051287 (100%)	oxidoreductase activity, acting on the aldehyde or oxo group of donors, NAD or NADP as acceptor (100%);NADP binding (100%);NAD binding (100%)	GO:0006006 (100%)	glucose metabolic process (100%)	IPR006424 (100%);IPR020828 (100%);IPR020829 (100%)	Glyceraldehyde-3-phosphate dehydrogenase, type I (100%);Glyceraldehyde 3-phosphate dehydrogenase, NAD(P) binding domain (100%);Glyceraldehyde 3-phosphate dehydrogenase, catalytic domain (100%)
AASNESFGYNTDELVSSDLLGMR	Lachnospiraceae	Bacteria				Firmicutes			Clostridia				Clostridiales					Lachnospiraceae												1.2.1.- (100%)	With NAD(+) or NADP(+) as acceptor (100%)			GO:0000166 (50%);GO:0016491 (50%);GO:0016620 (50%)	nucleotide binding (50%);oxidoreductase activity (50%);oxidoreductase activity, acting on the aldehyde or oxo group of donors, NAD or NADP as acceptor (50%)	GO:0006006 (50%)	glucose metabolic process (50%)	IPR006424 (100%);IPR020828 (100%);IPR020829 (100%)	Glyceraldehyde-3-phosphate dehydrogenase, type I (100%);Glyceraldehyde 3-phosphate dehydrogenase, NAD(P) binding domain (100%);Glyceraldehyde 3-phosphate dehydrogenase, catalytic domain (100%)
AASNESFGYTEDQLVSSDLLGMR	Prevotella jejuni	Bacteria				Bacteroidetes			Bacteroidia				Bacteroidales					Prevotellaceae				Prevotella				Prevotella jejuni				1.2.1.- (100%)	With NAD(+) or NADP(+) as acceptor (100%)			GO:0016620 (100%);GO:0050661 (100%);GO:0051287 (100%)	oxidoreductase activity, acting on the aldehyde or oxo group of donors, NAD or NADP as acceptor (100%);NADP binding (100%);NAD binding (100%)	GO:0006006 (100%)	glucose metabolic process (100%)	IPR006424 (100%);IPR020828 (100%);IPR020829 (100%)	Glyceraldehyde-3-phosphate dehydrogenase, type I (100%);Glyceraldehyde 3-phosphate dehydrogenase, NAD(P) binding domain (100%);Glyceraldehyde 3-phosphate dehydrogenase, catalytic domain (100%)
AASTESFGYTEEQLVSSDLLGMR	Faecalicoccus pleomorphus	Bacteria				Firmicutes			Erysipelotrichia				Erysipelotrichales					Erysipelotrichaceae				Faecalicoccus				Faecalicoccus pleomorphus				1.2.1.- (100%)	With NAD(+) or NADP(+) as acceptor (100%)			GO:0016620 (100%);GO:0050661 (100%);GO:0051287 (100%)	oxidoreductase activity, acting on the aldehyde or oxo group of donors, NAD or NADP as acceptor (100%);NADP binding (100%);NAD binding (100%)	GO:0006006 (100%)	glucose metabolic process (100%)	IPR006424 (100%);IPR020828 (100%);IPR020829 (100%)	Glyceraldehyde-3-phosphate dehydrogenase, type I (100%);Glyceraldehyde 3-phosphate dehydrogenase, NAD(P) binding domain (100%);Glyceraldehyde 3-phosphate dehydrogenase, catalytic domain (100%)
AASVVQYLQDHFGVNPK	Prevotella	Bacteria				Bacteroidetes			Bacteroidia				Bacteroidales					Prevotellaceae				Prevotella										GO:0016020 (100%)	membrane (100%)					IPR006665 (100%);IPR036737 (100%)	OmpA-like domain (100%);OmpA-like domain superfamily (100%)
AASVVQYLQDNFGVNPK
AASYMALADNNGNLNVNTLLDGLKK	Lactobacillus amylovorus	Bacteria				Firmicutes			Bacilli				Lactobacillales					Lactobacillaceae				Lactobacillus				Lactobacillus amylovorus						GO:0005576 (100%);GO:0009274 (100%);GO:0030115 (100%)	extracellular region (100%);peptidoglycan-based cell wall (100%);S-layer (100%)	GO:0005199 (100%)	structural constituent of cell wall (100%)
AASYMDLANNNGNLNVNTLLDGLKK	Lactobacillus amylovorus	Bacteria				Firmicutes			Bacilli				Lactobacillales					Lactobacillaceae				Lactobacillus				Lactobacillus amylovorus
AATDVATALSNAANAQTTADGAQK	Prevotella copri	Bacteria				Bacteroidetes			Bacteroidia				Bacteroidales					Prevotellaceae				Prevotella				Prevotella copri
AATLNPTMLQNLANGR	Prevotella copri	Bacteria				Bacteroidetes			Bacteroidia				Bacteroidales					Prevotellaceae				Prevotella				Prevotella copri						GO:0005737 (82%)	cytoplasm (82%)	GO:0003746 (100%)	translation elongation factor activity (100%)			IPR014039 (100%);IPR036402 (100%);IPR001816 (91%)	Translation elongation factor EFTs/EF1B, dimerisation (100%);Elongation factor Ts, dimerisation domain superfamily (100%);Translation elongation factor EFTs/EF1B (91%)
AATTESFGYTEDQLVSSDLLGMR	Prevotella	Bacteria				Bacteroidetes			Bacteroidia				Bacteroidales					Prevotellaceae				Prevotella								1.2.1.- (100%)	With NAD(+) or NADP(+) as acceptor (100%)			GO:0016620 (100%);GO:0050661 (100%);GO:0051287 (100%)	oxidoreductase activity, acting on the aldehyde or oxo group of donors, NAD or NADP as acceptor (100%);NADP binding (100%);NAD binding (100%)	GO:0006006 (100%)	glucose metabolic process (100%)	IPR006424 (100%);IPR020828 (100%);IPR020829 (100%)	Glyceraldehyde-3-phosphate dehydrogenase, type I (100%);Glyceraldehyde 3-phosphate dehydrogenase, NAD(P) binding domain (100%);Glyceraldehyde 3-phosphate dehydrogenase, catalytic domain (100%)
AATTPVLAQSFK	Firmicutes	Bacteria				Firmicutes																								2.7.1.69 (100%)	Transferred entry: 2.7.1.191, 2.7.1.20 (100%)	GO:0005737 (100%)	cytoplasm (100%)	GO:0008982 (100%);GO:0103111 (9%)	protein-N(PI)-phosphohistidine-sugar phosphotransferase activity (100%);D-glucosamine PTS permease activity (9%)	GO:0009401 (100%)	phosphoenolpyruvate-dependent sugar phosphotransferase system (100%)	IPR004720 (100%);IPR036667 (100%)	Phosphotransferase system, sorbose subfamily IIB component (100%);Phosphotransferase system, sorbose subfamily IIB component superfamily (100%)
AATYALDALADAVAK	Lachnospiraceae	Bacteria				Firmicutes			Clostridia				Clostridiales					Lachnospiraceae														GO:0005576 (100%);GO:0009420 (83%);GO:0009288 (17%)	extracellular region (100%);bacterial-type flagellum filament (83%);bacterial-type flagellum (17%)	GO:0005198 (100%)	structural molecule activity (100%)	GO:0071973 (100%)	bacterial-type flagellum-dependent cell motility (100%)	IPR001029 (100%);IPR001492 (83%);IPR042187 (17%)	Flagellin, D0/D1 domain (100%);Flagellin (83%);Flagellin, C-terminal domain, subdomain 2 (17%)
AAVDAGWEPSLHQVGQTGK	Firmicutes	Bacteria				Firmicutes																												GO:0009055 (100%);GO:0050660 (100%)	electron transfer activity (100%);flavin adenine dinucleotide binding (100%)			IPR001308 (100%);IPR014729 (100%);IPR014730 (100%)	Electron transfer flavoprotein alpha subunit/FixB (100%);Rossmann-like alpha/beta/alpha sandwich fold (100%);Electron transfer flavoprotein, alpha/beta-subunit, N-terminal (100%)
AAVDAGWLDALHQVGQTGK	Firmicutes	Bacteria				Firmicutes																												GO:0009055 (100%);GO:0050660 (100%)	electron transfer activity (100%);flavin adenine dinucleotide binding (100%)			IPR014729 (100%);IPR014731 (100%);IPR018206 (100%)	Rossmann-like alpha/beta/alpha sandwich fold (100%);Electron transfer flavoprotein, alpha subunit, C-terminal (100%);Electron transfer flavoprotein subunit alpha, conserved site (100%)
AAVDAGWLGKDHQVGQTGK	Caloramator	Bacteria				Firmicutes			Clostridia				Clostridiales					Clostridiaceae				Caloramator												GO:0009055 (100%);GO:0050660 (100%)	electron transfer activity (100%);flavin adenine dinucleotide binding (100%)
AAVDAGWLPHSHQVGQTGK	Bacteria	Bacteria																																GO:0009055 (100%);GO:0050660 (100%)	electron transfer activity (100%);flavin adenine dinucleotide binding (100%)			IPR001308 (100%);IPR014729 (100%);IPR014730 (100%)	Electron transfer flavoprotein alpha subunit/FixB (100%);Rossmann-like alpha/beta/alpha sandwich fold (100%);Electron transfer flavoprotein, alpha/beta-subunit, N-terminal (100%)
AAVDFSLQYLPQR	Bacteria	Bacteria																												3.4.21.92 (80%);3.4.21.- (20%)	Endopeptidase Clp (80%);Serine endopeptidases (20%)			GO:0005524 (100%);GO:0008233 (82%);GO:0008134 (50%)	ATP binding (100%);peptidase activity (82%);transcription factor binding (50%)	GO:0006355 (50%)	regulation of transcription, DNA-templated (50%)	IPR003593 (100%);IPR003959 (100%);IPR027417 (100%)	AAA+ ATPase domain (100%);ATPase, AAA-type, core (100%);P-loop containing nucleoside triphosphate hydrolase (100%)
AAVDSGWLGKDHQVGQTGK	Caloramator fervidus	Bacteria				Firmicutes			Clostridia				Clostridiales					Clostridiaceae				Caloramator				Caloramator fervidus								GO:0009055 (100%);GO:0050660 (100%)	electron transfer activity (100%);flavin adenine dinucleotide binding (100%)
AAVEALQPLLDTVGGLDK	Prevotella copri	Bacteria				Bacteroidetes			Bacteroidia				Bacteroidales					Prevotellaceae				Prevotella				Prevotella copri								GO:0016301 (100%)	kinase activity (100%)			IPR000600 (100%)	ROK family (100%)
AAVEALQPLLDTVGGLDKLK	Prevotella copri	Bacteria				Bacteroidetes			Bacteroidia				Bacteroidales					Prevotellaceae				Prevotella				Prevotella copri								GO:0016301 (100%)	kinase activity (100%)
AAVEEGLVAGGGTALVNVLSK	Firmicutes	Bacteria				Firmicutes																										GO:0005737 (36%)	cytoplasm (36%)	GO:0005524 (100%);GO:0051082 (36%)	ATP binding (100%);unfolded protein binding (36%)	GO:0042026 (100%)	protein refolding (100%)	IPR001844 (100%);IPR002423 (100%);IPR018370 (100%)	Chaperonin Cpn60 (100%);Chaperonin Cpn60/TCP-1 family (100%);Chaperonin Cpn60, conserved site (100%)
AAVEEGLVPGGGTALVR	Bacteria	Bacteria																														GO:0005737 (95%)	cytoplasm (95%)	GO:0005524 (100%);GO:0051082 (95%)	ATP binding (100%);unfolded protein binding (95%)	GO:0042026 (100%)	protein refolding (100%)	IPR001844 (100%);IPR002423 (100%);IPR018370 (100%)	Chaperonin Cpn60 (100%);Chaperonin Cpn60/TCP-1 family (100%);Chaperonin Cpn60, conserved site (100%)
AAVEEGLVPGGGTAYVNVLNK	Clostridium	Bacteria				Firmicutes			Clostridia				Clostridiales					Clostridiaceae				Clostridium										GO:0005737 (100%)	cytoplasm (100%)	GO:0005524 (100%);GO:0051082 (100%)	ATP binding (100%);unfolded protein binding (100%)	GO:0042026 (100%)	protein refolding (100%)	IPR001844 (100%);IPR002423 (100%);IPR018370 (100%)	Chaperonin Cpn60 (100%);Chaperonin Cpn60/TCP-1 family (100%);Chaperonin Cpn60, conserved site (100%)
AAVEEGLVVGGGAALLHAAAK	Lachnospiraceae bacterium	Bacteria				Firmicutes			Clostridia				Clostridiales					Lachnospiraceae								Lachnospiraceae bacterium						GO:0005737 (50%)	cytoplasm (50%)	GO:0005524 (100%);GO:0051082 (50%)	ATP binding (100%);unfolded protein binding (50%)	GO:0042026 (100%)	protein refolding (100%)	IPR001844 (100%);IPR002423 (100%);IPR018370 (100%)	Chaperonin Cpn60 (100%);Chaperonin Cpn60/TCP-1 family (100%);Chaperonin Cpn60, conserved site (100%)
AAVEEGVLAGGGSAYLHAQK	Oribacterium	Bacteria				Firmicutes			Clostridia				Clostridiales					Lachnospiraceae				Oribacterium										GO:0005737 (75%)	cytoplasm (75%)	GO:0005524 (100%);GO:0051082 (75%)	ATP binding (100%);unfolded protein binding (75%)	GO:0042026 (75%);GO:0006457 (25%)	protein refolding (75%);protein folding (25%)	IPR002423 (100%);IPR018370 (100%);IPR027410 (100%)	Chaperonin Cpn60/TCP-1 family (100%);Chaperonin Cpn60, conserved site (100%);TCP-1-like chaperonin intermediate domain superfamily (100%)
AAVLDLLKEEGFVK	Megasphaera	Bacteria				Firmicutes			Negativicutes				Veillonellales					Veillonellaceae				Megasphaera										GO:0005840 (100%)	ribosome (100%)	GO:0003735 (100%);GO:0019843 (100%)	structural constituent of ribosome (100%);rRNA binding (100%)	GO:0006412 (100%)	translation (100%)
AAVLNDPVDGFVTVK	Lactobacillus	Bacteria				Firmicutes			Bacilli				Lactobacillales					Lactobacillaceae				Lactobacillus								1.1.1.1 (100%)	Alcohol dehydrogenase (100%)			GO:0008270 (100%);GO:0016491 (57%);GO:0004022 (43%)	zinc ion binding (100%);oxidoreductase activity (57%);alcohol dehydrogenase (NAD+) activity (43%)			IPR002328 (100%);IPR011032 (100%);IPR013149 (100%)	Alcohol dehydrogenase, zinc-type, conserved site (100%);GroES-like superfamily (100%);Alcohol dehydrogenase, C-terminal (100%)
AAVPSGASTGKYEAVELR	Bacteria	Bacteria																												4.2.1.11 (100%)	Phosphopyruvate hydratase (100%)	GO:0000015 (96%);GO:0005576 (87%);GO:0009986 (87%)	phosphopyruvate hydratase complex (96%);extracellular region (87%);cell surface (87%)	GO:0000287 (100%);GO:0004634 (100%)	magnesium ion binding (100%);phosphopyruvate hydratase activity (100%)	GO:0006096 (100%)	glycolytic process (100%)
AAVPSGASTGLYEALELR	root																													4.2.1.11 (97%);1.2.1.12 (1%);2.3.1.16 (1%)	Phosphopyruvate hydratase (97%);Glyceraldehyde-3-phosphate dehydrogenase (phosphorylating) (1%);Acetyl-CoA C-acyltransferase (1%)	GO:0000015 (99%);GO:0005886 (7%);GO:0001917 (3%)	phosphopyruvate hydratase complex (99%);plasma membrane (7%);photoreceptor inner segment (3%)	GO:0004634 (100%);GO:0000287 (99%);GO:0042802 (0%)	phosphopyruvate hydratase activity (100%);magnesium ion binding (99%);identical protein binding (0%)	GO:0006096 (99%);GO:0061621 (1%);GO:0006094 (0%)	glycolytic process (99%);canonical glycolysis (1%);gluconeogenesis (0%)	IPR029017 (100%);IPR000941 (100%);IPR020811 (100%)	Enolase-like, N-terminal (100%);Enolase (100%);Enolase, N-terminal (100%)
AAVPSGASTGLYEALELRDNDK	root																													4.2.1.11 (100%)	Phosphopyruvate hydratase (100%)	GO:0000015 (100%);GO:0005886 (3%);GO:0001917 (1%)	phosphopyruvate hydratase complex (100%);plasma membrane (3%);photoreceptor inner segment (1%)	GO:0004634 (100%);GO:0000287 (100%);GO:0042803 (1%)	phosphopyruvate hydratase activity (100%);magnesium ion binding (100%);protein homodimerization activity (1%)	GO:0006096 (99%);GO:0061621 (1%);GO:0006094 (0%)	glycolytic process (99%);canonical glycolysis (1%);gluconeogenesis (0%)
AAVPSGASTGLYEALELRDNDKTR	Eukaryota	Eukaryota																												4.2.1.11 (100%)	Phosphopyruvate hydratase (100%)	GO:0000015 (100%);GO:0005886 (2%);GO:0005829 (1%)	phosphopyruvate hydratase complex (100%);plasma membrane (2%);cytosol (1%)	GO:0000287 (100%);GO:0004634 (100%);GO:0000977 (1%)	magnesium ion binding (100%);phosphopyruvate hydratase activity (100%);RNA polymerase II regulatory region sequence-specific DNA binding (1%)	GO:0006096 (99%);GO:0061621 (1%);GO:0000122 (0%)	glycolytic process (99%);canonical glycolysis (1%);negative regulation of transcription by RNA polymerase II (0%)
AAVPSGASTGLYEAVELR	root																													4.2.1.11 (100%)	Phosphopyruvate hydratase (100%)	GO:0000015 (98%);GO:0005576 (79%);GO:0009986 (79%)	phosphopyruvate hydratase complex (98%);extracellular region (79%);cell surface (79%)	GO:0000287 (100%);GO:0004634 (100%)	magnesium ion binding (100%);phosphopyruvate hydratase activity (100%)	GO:0006096 (100%);GO:0019953 (2%)	glycolytic process (100%);sexual reproduction (2%)	IPR000941 (100%);IPR020810 (100%);IPR020811 (100%)	Enolase (100%);Enolase, C-terminal TIM barrel domain (100%);Enolase, N-terminal (100%)
AAVPSGASTGLYEAVELRDGDKDYFMGK	Clostridium	Bacteria				Firmicutes			Clostridia				Clostridiales					Clostridiaceae				Clostridium								4.2.1.11 (100%)	Phosphopyruvate hydratase (100%)	GO:0000015 (100%);GO:0005576 (100%);GO:0009986 (100%)	phosphopyruvate hydratase complex (100%);extracellular region (100%);cell surface (100%)	GO:0000287 (100%);GO:0004634 (100%)	magnesium ion binding (100%);phosphopyruvate hydratase activity (100%)	GO:0006096 (100%)	glycolytic process (100%)
AAVPSGASTGVHEAVELR	root																													4.2.1.11 (100%);3.4.21.68 (0%);3.4.21.73 (0%)	Phosphopyruvate hydratase (100%);T-plasminogen activator (0%);U-plasminogen activator (0%)	GO:0000015 (90%);GO:0005576 (75%);GO:0009986 (75%)	phosphopyruvate hydratase complex (90%);extracellular region (75%);cell surface (75%)	GO:0004634 (100%);GO:0000287 (98%);GO:0005525 (0%)	phosphopyruvate hydratase activity (100%);magnesium ion binding (98%);GTP binding (0%)	GO:0006096 (98%);GO:0006367 (0%)	glycolytic process (98%);transcription initiation from RNA polymerase II promoter (0%)	IPR000941 (100%);IPR020811 (100%);IPR029017 (100%)	Enolase (100%);Enolase, N-terminal (100%);Enolase-like, N-terminal (100%)
AAVPSGASTGVYEALELR	root																													4.2.1.11 (100%)	Phosphopyruvate hydratase (100%)	GO:0000015 (98%);GO:0005576 (3%);GO:0009986 (3%)	phosphopyruvate hydratase complex (98%);extracellular region (3%);cell surface (3%)	GO:0004634 (100%);GO:0000287 (98%);GO:0003677 (1%)	phosphopyruvate hydratase activity (100%);magnesium ion binding (98%);DNA binding (1%)	GO:0006096 (98%);GO:0009409 (1%);GO:0009416 (1%)	glycolytic process (98%);response to cold (1%);response to light stimulus (1%)	IPR029017 (100%);IPR000941 (100%);IPR020811 (100%)	Enolase-like, N-terminal (100%);Enolase (100%);Enolase, N-terminal (100%)
AAVPSGASTGVYEALELRDGGSDYLGK	Magnoliopsida	Eukaryota	Viridiplantae			Streptophyta	Streptophytina		Magnoliopsida																					4.2.1.11 (100%)	Phosphopyruvate hydratase (100%)	GO:0000015 (97%);GO:0005634 (1%);GO:0005740 (1%)	phosphopyruvate hydratase complex (97%);nucleus (1%);mitochondrial envelope (1%)	GO:0004634 (100%);GO:0000287 (97%);GO:0003677 (1%)	phosphopyruvate hydratase activity (100%);magnesium ion binding (97%);DNA binding (1%)	GO:0006096 (97%);GO:0009409 (1%);GO:0009416 (1%)	glycolytic process (97%);response to cold (1%);response to light stimulus (1%)
AAVQEGVVAGGGTAPLNALPAVR	Faecalibacterium	Bacteria				Firmicutes			Clostridia				Clostridiales					Ruminococcaceae				Faecalibacterium										GO:0005737 (98%)	cytoplasm (98%)	GO:0005524 (100%);GO:0051082 (98%)	ATP binding (100%);unfolded protein binding (98%)	GO:0042026 (100%)	protein refolding (100%)	IPR001844 (100%);IPR002423 (100%);IPR018370 (100%)	Chaperonin Cpn60 (100%);Chaperonin Cpn60/TCP-1 family (100%);Chaperonin Cpn60, conserved site (100%)
AAVQYGTTEGYVPLR	Megasphaera hexanoica	Bacteria				Firmicutes			Negativicutes				Veillonellales					Veillonellaceae				Megasphaera				Megasphaera hexanoica								GO:0008483 (100%);GO:0030170 (100%)	transaminase activity (100%);pyridoxal phosphate binding (100%)	GO:0009058 (100%)	biosynthetic process (100%)	IPR004839 (100%);IPR015421 (100%);IPR015422 (100%)	Aminotransferase, class I/classII (100%);Pyridoxal phosphate-dependent transferase, major domain (100%);Pyridoxal phosphate-dependent transferase domain 1 (100%)
AAVSEGLLSGGGSAYVHAQK	Lachnospiraceae	Bacteria				Firmicutes			Clostridia				Clostridiales					Lachnospiraceae														GO:0005737 (100%)	cytoplasm (100%)	GO:0005524 (100%);GO:0051082 (100%)	ATP binding (100%);unfolded protein binding (100%)	GO:0042026 (100%)	protein refolding (100%)	IPR001844 (100%);IPR002423 (100%);IPR027409 (100%)	Chaperonin Cpn60 (100%);Chaperonin Cpn60/TCP-1 family (100%);GroEL-like apical domain superfamily (100%)
AAVSNVGNALQGTVTGLR	Prevotella	Bacteria				Bacteroidetes			Bacteroidia				Bacteroidales					Prevotellaceae				Prevotella										GO:0009279 (100%);GO:0016021 (100%)	cell outer membrane (100%);integral component of membrane (100%)					IPR000531 (100%);IPR008969 (100%);IPR012910 (100%)	TonB-dependent receptor-like, beta-barrel (100%);Carboxypeptidase-like, regulatory domain superfamily (100%);TonB-dependent receptor, plug domain (100%)
AAVTESFGYTEDELVSSDLLGMR	Prevotella	Bacteria				Bacteroidetes			Bacteroidia				Bacteroidales					Prevotellaceae				Prevotella								1.2.1.- (100%)	With NAD(+) or NADP(+) as acceptor (100%)			GO:0016620 (100%);GO:0050661 (100%);GO:0051287 (100%)	oxidoreductase activity, acting on the aldehyde or oxo group of donors, NAD or NADP as acceptor (100%);NADP binding (100%);NAD binding (100%)	GO:0006006 (100%)	glucose metabolic process (100%)	IPR006424 (100%);IPR020828 (100%);IPR020829 (100%)	Glyceraldehyde-3-phosphate dehydrogenase, type I (100%);Glyceraldehyde 3-phosphate dehydrogenase, NAD(P) binding domain (100%);Glyceraldehyde 3-phosphate dehydrogenase, catalytic domain (100%)
AAVTLLGTDADNYPK	Lactobacillus johnsonii	Bacteria				Firmicutes			Bacilli				Lactobacillales					Lactobacillaceae				Lactobacillus				Lactobacillus johnsonii				2.4.1.10 (100%)	Levansucrase (100%)	GO:0005576 (83%);GO:0005618 (83%);GO:0016021 (83%)	extracellular region (83%);cell wall (83%);integral component of membrane (83%)	GO:0050053 (17%)	levansucrase activity (17%)			IPR019931 (100%);IPR041495 (100%);IPR041558 (100%)	LPXTG cell wall anchor domain (100%);Mub B2-like domain (100%);Mucin binding domain (100%)
AAVVGDTVGDPFK	root																													7.2.3.- (85%);7.1.3.1 (13%);3.6.1.1 (3%)	Linked to the hydrolysis of diphosphate (85%);H(+)-exporting diphosphatase (13%);Inorganic diphosphatase (3%)	GO:0005887 (89%);GO:0016021 (10%);GO:0016020 (1%)	integral component of plasma membrane (89%);integral component of membrane (10%);membrane (1%)	GO:0004427 (100%);GO:0009678 (99%);GO:0000287 (89%)	inorganic diphosphatase activity (100%);pyrophosphate hydrolysis-driven proton transmembrane transporter activity (99%);magnesium ion binding (89%)	GO:0006814 (78%);GO:0000160 (0%);GO:0006002 (0%)	sodium ion transport (78%);phosphorelay signal transduction system (0%);fructose 6-phosphate metabolic process (0%)	IPR004131 (100%);IPR000782 (0%);IPR036378 (0%)	Pyrophosphate-energised proton pump (100%);FAS1 domain (0%);FAS1 domain superfamily (0%)
AAVVGYGNLGK	Bacteria	Bacteria																												1.4.1.16 (100%)	Diaminopimelate dehydrogenase (100%)			GO:0047850 (97%);GO:0000166 (65%);GO:0016620 (26%)	diaminopimelate dehydrogenase activity (97%);nucleotide binding (65%);oxidoreductase activity, acting on the aldehyde or oxo group of donors, NAD or NADP as acceptor (26%)	GO:0009089 (97%);GO:0019877 (96%)	lysine biosynthetic process via diaminopimelate (97%);diaminopimelate biosynthetic process (96%)	IPR036291 (100%);IPR010190 (97%);IPR032094 (97%)	NAD(P)-binding domain superfamily (100%);Diaminopimelate dehydrogenase, Ddh (97%);Meso-diaminopimelate D-dehydrogenase, C-terminal (97%)
AAVVVADVPSHTNVR	Lactobacillus	Bacteria				Firmicutes			Bacilli				Lactobacillales					Lactobacillaceae				Lactobacillus												GO:0048037 (100%)	cofactor binding (100%)			IPR011576 (100%);IPR012349 (100%)	Pyridoxamine 5'-phosphate oxidase, putative (100%);FMN-binding split barrel (100%)
AAVYNHFLSDGVK	Mammalia	Eukaryota	Metazoa			Chordata	Craniata	Sarcopterygii	Mammalia																							GO:0005615 (94%);GO:0009986 (21%);GO:0032991 (21%)	extracellular space (94%);cell surface (21%);protein-containing complex (21%)	GO:0004866 (97%);GO:0031715 (24%)	endopeptidase inhibitor activity (97%);C5L2 anaphylatoxin chemotactic receptor binding (24%)	GO:0006956 (97%);GO:0006954 (82%);GO:0001934 (24%)	complement activation (97%);inflammatory response (82%);positive regulation of protein phosphorylation (24%)	IPR001599 (100%);IPR013783 (100%);IPR035711 (100%)	Alpha-2-macroglobulin (100%);Immunoglobulin-like fold (100%);Complement C3-like (100%)
AAVYNHFLSDGVKK	Mammalia	Eukaryota	Metazoa			Chordata	Craniata	Sarcopterygii	Mammalia																							GO:0005615 (94%);GO:0009986 (21%);GO:0032991 (21%)	extracellular space (94%);cell surface (21%);protein-containing complex (21%)	GO:0004866 (97%);GO:0031715 (24%)	endopeptidase inhibitor activity (97%);C5L2 anaphylatoxin chemotactic receptor binding (24%)	GO:0006956 (97%);GO:0006954 (82%);GO:0001934 (24%)	complement activation (97%);inflammatory response (82%);positive regulation of protein phosphorylation (24%)
AAYAEEGFYVGADKLAELSALK	Prevotella	Bacteria				Bacteroidetes			Bacteroidia				Bacteroidales					Prevotellaceae				Prevotella										GO:0005840 (100%)	ribosome (100%)			GO:0042254 (100%)	ribosome biogenesis (100%)
AAYFGLYDTAK	root																															GO:0016021 (100%);GO:0005743 (96%);GO:0071817 (9%)	integral component of membrane (100%);mitochondrial inner membrane (96%);MMXD complex (9%)	GO:0022857 (91%);GO:0031625 (8%);GO:0005471 (6%)	transmembrane transporter activity (91%);ubiquitin protein ligase binding (8%);ATP:ADP antiporter activity (6%)	GO:0008284 (9%);GO:1901029 (9%);GO:1990830 (5%)	positive regulation of cell population proliferation (9%);negative regulation of mitochondrial outer membrane permeabilization involved in apoptotic signaling pathway (9%);cellular response to leukemia inhibitory factor (5%)	IPR023395 (100%);IPR018108 (100%);IPR002067 (100%)	Mitochondrial carrier domain superfamily (100%);Mitochondrial substrate/solute carrier (100%);Mitochondrial carrier protein (100%)
AAYLGGFDSTSNVR	Bacteria	Bacteria																												6.3.4.21 (100%);6.3.1.5 (0%)	Nicotinate phosphoribosyltransferase (100%);NAD(+) synthase (0%)	GO:0005737 (0%);GO:0005829 (0%)	cytoplasm (0%);cytosol (0%)	GO:0004516 (100%);GO:0004514 (99%);GO:0016757 (1%)	nicotinate phosphoribosyltransferase activity (100%);nicotinate-nucleotide diphosphorylase (carboxylating) activity (99%);transferase activity, transferring glycosyl groups (1%)	GO:0009435 (100%);GO:0034355 (0%)	NAD biosynthetic process (100%);NAD salvage (0%)	IPR013785 (100%);IPR036068 (100%);IPR007229 (100%)	Aldolase-type TIM barrel (100%);Nicotinate phosphoribosyltransferase-like, C-terminal (100%);Nicotinate phosphoribosyltransferase family (100%)
AAYPELPVLAGNVATAEGAK	Proteiniclasticum ruminis	Bacteria				Firmicutes			Clostridia				Clostridiales					Clostridiaceae				Proteiniclasticum				Proteiniclasticum ruminis				1.1.1.205 (100%)	IMP dehydrogenase (100%)			GO:0000166 (100%);GO:0003938 (100%);GO:0046872 (100%)	nucleotide binding (100%);IMP dehydrogenase activity (100%);metal ion binding (100%)	GO:0006177 (100%)	GMP biosynthetic process (100%)	IPR000644 (100%);IPR001093 (100%);IPR005990 (100%)	CBS domain (100%);IMP dehydrogenase/GMP reductase (100%);Inosine-5'-monophosphate dehydrogenase (100%)
AAYSSGNPALGVGPGNGPAYLEK	Bacteria	Bacteria																																GO:0004022 (100%);GO:0008774 (98%);GO:0046872 (96%)	alcohol dehydrogenase (NAD+) activity (100%);acetaldehyde dehydrogenase (acetylating) activity (98%);metal ion binding (96%)	GO:0006066 (94%);GO:0015976 (94%)	alcohol metabolic process (94%);carbon utilization (94%)	IPR001670 (100%);IPR015590 (100%);IPR016161 (100%)	Alcohol dehydrogenase, iron-type/glycerol dehydrogenase GldA (100%);Aldehyde dehydrogenase domain (100%);Aldehyde/histidinol dehydrogenase (100%)
ADAVTLDGGLVFEADQYK	Sus scrofa	Eukaryota	Metazoa			Chordata	Craniata	Sarcopterygii	Mammalia			Laurasiatheria	Artiodactyla	Suina				Suidae				Sus				Sus scrofa				3.4.21.- (100%)	Serine endopeptidases (100%)	GO:0005615 (100%);GO:0042581 (67%);GO:0009986 (33%)	extracellular space (100%);specific granule (67%);cell surface (33%)	GO:0004252 (100%);GO:0005506 (100%);GO:0001530 (33%)	serine-type endopeptidase activity (100%);iron ion binding (100%);lipopolysaccharide binding (33%)	GO:0019731 (100%);GO:0019732 (100%);GO:0001817 (67%)	antibacterial humoral response (100%);antifungal humoral response (100%);regulation of cytokine production (67%)	IPR001156 (100%);IPR016357 (100%);IPR018195 (100%)	Transferrin-like domain (100%);Transferrin (100%);Transferrin family, iron binding site (100%)
ADDATHFLDVLR	Magnoliopsida	Eukaryota	Viridiplantae			Streptophyta	Streptophytina		Magnoliopsida																							GO:0071439 (86%);GO:0030130 (61%);GO:0030132 (61%)	clathrin complex (86%);clathrin coat of trans-Golgi network vesicle (61%);clathrin coat of coated pit (61%)	GO:0032051 (86%);GO:0005198 (61%);GO:0004672 (1%)	clathrin light chain binding (86%);structural molecule activity (61%);protein kinase activity (1%)	GO:0006886 (100%);GO:0016192 (85%);GO:0006898 (4%)	intracellular protein transport (100%);vesicle-mediated transport (85%);receptor-mediated endocytosis (4%)	IPR000547 (100%);IPR011990 (100%);IPR016024 (100%)	Clathrin, heavy chain/VPS, 7-fold repeat (100%);Tetratricopeptide-like helical domain superfamily (100%);Armadillo-type fold (100%)
ADDGRPFPQVLK	root																													4.1.2.13 (100%)	Fructose-bisphosphate aldolase (100%)	GO:0005829 (14%);GO:0016021 (6%);GO:0031430 (4%)	cytosol (14%);integral component of membrane (6%);M band (4%)	GO:0004332 (100%);GO:0008092 (2%);GO:0042802 (2%)	fructose-bisphosphate aldolase activity (100%);cytoskeletal protein binding (2%);identical protein binding (2%)	GO:0006096 (100%);GO:0030388 (9%);GO:0051289 (4%)	glycolytic process (100%);fructose 1,6-bisphosphate metabolic process (9%);protein homotetramerization (4%)	IPR000741 (100%);IPR013785 (100%);IPR029768 (84%)	Fructose-bisphosphate aldolase, class-I (100%);Aldolase-type TIM barrel (100%);Fructose-bisphosphate aldolase class-I active site (84%)
ADDPVQTLLK	Lachnospiraceae bacterium	Bacteria				Firmicutes			Clostridia				Clostridiales					Lachnospiraceae								Lachnospiraceae bacterium												IPR006059 (100%)	Bacterial extracellular solute-binding protein (100%)
ADFPNPQHLLK	Prevotella	Bacteria				Bacteroidetes			Bacteroidia				Bacteroidales					Prevotellaceae				Prevotella										GO:0016020 (100%)	membrane (100%)	GO:0022857 (100%)	transmembrane transporter activity (100%)			IPR006143 (100%);IPR032317 (100%)	RND efflux pump, membrane fusion protein (100%);RND efflux pump, membrane fusion protein, barrel-sandwich domain (100%)
ADFTELSKLVTDLAK	Sus scrofa	Eukaryota	Metazoa			Chordata	Craniata	Sarcopterygii	Mammalia			Laurasiatheria	Artiodactyla	Suina				Suidae				Sus				Sus scrofa						GO:0005615 (92%);GO:0005737 (15%);GO:0032991 (15%)	extracellular space (92%);cytoplasm (15%);protein-containing complex (15%)	GO:0046872 (69%);GO:0003677 (15%);GO:0005504 (15%)	metal ion binding (69%);DNA binding (15%);fatty acid binding (15%)	GO:0009267 (15%);GO:0043066 (15%);GO:0051659 (15%)	cellular response to starvation (15%);negative regulation of apoptotic process (15%);maintenance of mitochondrion location (15%)
ADGLTGEVLLQNLESR	Prevotella	Bacteria				Bacteroidetes			Bacteroidia				Bacteroidales					Prevotellaceae				Prevotella										GO:0015935 (100%)	small ribosomal subunit (100%)	GO:0003735 (100%);GO:0019843 (100%)	structural constituent of ribosome (100%);rRNA binding (100%)	GO:0006412 (100%)	translation (100%)	IPR001912 (100%);IPR002942 (100%);IPR005709 (100%)	Ribosomal protein S4/S9, N-terminal (100%);RNA-binding S4 domain (100%);Ribosomal protein S4, bacterial-type (100%)
ADGLYPVADNR	Laurasiatheria	Eukaryota	Metazoa			Chordata	Craniata	Sarcopterygii	Mammalia			Laurasiatheria																		3.2.1.14 (100%)	Chitinase (100%)	GO:0005576 (83%);GO:0005615 (33%);GO:0005737 (8%)	extracellular region (83%);extracellular space (33%);cytoplasm (8%)	GO:0008061 (100%);GO:0004553 (67%);GO:0004568 (33%)	chitin binding (100%);hydrolase activity, hydrolyzing O-glycosyl compounds (67%);chitinase activity (33%)	GO:0005975 (92%);GO:0006030 (67%);GO:0002532 (33%)	carbohydrate metabolic process (92%);chitin metabolic process (67%);production of molecular mediator involved in inflammatory response (33%)	IPR001223 (100%);IPR001579 (100%);IPR002557 (100%)	Glycoside hydrolase family 18, catalytic domain (100%);Glycoside hydrolase, chitinase active site (100%);Chitin binding domain (100%)
ADGQFVLAGNLLVR	Firmicutes	Bacteria				Firmicutes																										GO:0005840 (100%)	ribosome (100%)	GO:0003735 (100%)	structural constituent of ribosome (100%)	GO:0006412 (100%)	translation (100%)	IPR001684 (100%);IPR018261 (100%)	Ribosomal protein L27 (100%);Ribosomal protein L27, conserved site (100%)
ADGTLLDNVLVR	Prevotella	Bacteria				Bacteroidetes			Bacteroidia				Bacteroidales					Prevotellaceae				Prevotella								2.7.2.4 (100%)	Aspartate kinase (100%)			GO:0004072 (95%);GO:0005524 (95%);GO:0016301 (5%)	aspartate kinase activity (95%);ATP binding (95%);kinase activity (5%)	GO:0009088 (95%);GO:0009089 (95%)	threonine biosynthetic process (95%);lysine biosynthetic process via diaminopimelate (95%)	IPR001048 (100%);IPR036393 (100%);IPR001341 (95%)	Aspartate/glutamate/uridylate kinase (100%);Acetylglutamate kinase-like superfamily (100%);Aspartate kinase (95%)
ADKDYHFKVDNDENEHQLSLR	Mammalia	Eukaryota	Metazoa			Chordata	Craniata	Sarcopterygii	Mammalia																							GO:0005654 (24%);GO:0005730 (23%);GO:0005737 (23%)	nucleoplasm (24%);nucleolus (23%);cytoplasm (23%)	GO:0003676 (74%);GO:0003723 (22%);GO:0042393 (22%)	nucleic acid binding (74%);RNA binding (22%);histone binding (22%)	GO:0045944 (23%);GO:0007098 (15%);GO:0007569 (15%)	positive regulation of transcription by RNA polymerase II (23%);centrosome cycle (15%);cell aging (15%)
ADKFSWLSTGGGASMELLEGK	Bacteria	Bacteria																												2.7.2.3 (100%)	Phosphoglycerate kinase (100%)	GO:0005737 (99%);GO:0009986 (0%);GO:0005618 (0%)	cytoplasm (99%);cell surface (0%);cell wall (0%)	GO:0004618 (100%);GO:0005524 (99%);GO:0016301 (0%)	phosphoglycerate kinase activity (100%);ATP binding (99%);kinase activity (0%)	GO:0006096 (100%);GO:0006094 (0%);GO:0010756 (0%)	glycolytic process (100%);gluconeogenesis (0%);positive regulation of plasminogen activation (0%)
ADKFSWLSTGGGASMELLEGKELPGLAALTDK	Streptococcus	Bacteria				Firmicutes			Bacilli				Lactobacillales					Streptococcaceae				Streptococcus								2.7.2.3 (100%)	Phosphoglycerate kinase (100%)	GO:0005737 (98%)	cytoplasm (98%)	GO:0004618 (98%);GO:0005524 (98%);GO:0016301 (2%)	phosphoglycerate kinase activity (98%);ATP binding (98%);kinase activity (2%)	GO:0006096 (98%)	glycolytic process (98%)
ADKLTALLEK	Firmicutes	Bacteria				Firmicutes																								1.2.7.- (50%);1.2.7.1 (33%);1.2.1.51 (17%)	With an iron-sulfur protein as acceptor (50%);Pyruvate synthase (33%);Pyruvate dehydrogenase (NADP(+)) (17%)			GO:0005506 (100%);GO:0030976 (100%);GO:0051539 (95%)	iron ion binding (100%);thiamine pyrophosphate binding (100%);4 iron, 4 sulfur cluster binding (95%)	GO:0022900 (100%)	electron transport chain (100%)
ADKLTALLEKEAAGKPVLEDFLAK	Megasphaera elsdenii	Bacteria				Firmicutes			Negativicutes				Veillonellales					Veillonellaceae				Megasphaera				Megasphaera elsdenii								GO:0005506 (100%);GO:0016903 (100%);GO:0030976 (100%)	iron ion binding (100%);oxidoreductase activity, acting on the aldehyde or oxo group of donors (100%);thiamine pyrophosphate binding (100%)	GO:0022900 (100%)	electron transport chain (100%)
ADLALPSATQNELNEEAAK	Prevotellaceae	Bacteria				Bacteroidetes			Bacteroidia				Bacteroidales					Prevotellaceae												1.4.1.4 (100%)	Glutamate dehydrogenase (NADP(+)) (100%)			GO:0016639 (96%);GO:0000166 (92%);GO:0004354 (4%)	oxidoreductase activity, acting on the CH-NH2 group of donors, NAD or NADP as acceptor (96%);nucleotide binding (92%);glutamate dehydrogenase (NADP+) activity (4%)	GO:0006520 (100%)	cellular amino acid metabolic process (100%)	IPR006095 (100%);IPR006096 (100%);IPR036291 (100%)	Glutamate/phenylalanine/leucine/valine dehydrogenase (100%);Glutamate/phenylalanine/leucine/valine dehydrogenase, C-terminal (100%);NAD(P)-binding domain superfamily (100%)
ADLDYAWEEADTTYGK	Bacteria	Bacteria																														GO:0005840 (100%);GO:0022627 (0%)	ribosome (100%);cytosolic small ribosomal subunit (0%)	GO:0003729 (98%);GO:0019843 (98%);GO:0003735 (97%)	mRNA binding (98%);rRNA binding (98%);structural constituent of ribosome (97%)	GO:0006412 (99%)	translation (99%)	IPR036419 (100%);IPR001351 (100%);IPR018280 (100%)	Ribosomal protein S3, C-terminal domain superfamily (100%);Ribosomal protein S3, C-terminal (100%);Ribosomal protein S3, conserved site (100%)
ADLDYGFAEADTTYGK	Bacteria	Bacteria																														GO:0005840 (100%);GO:0022627 (0%)	ribosome (100%);cytosolic small ribosomal subunit (0%)	GO:0003735 (99%);GO:0003729 (99%);GO:0019843 (99%)	structural constituent of ribosome (99%);mRNA binding (99%);rRNA binding (99%)	GO:0006412 (100%)	translation (100%)	IPR036419 (100%);IPR001351 (100%);IPR005704 (100%)	Ribosomal protein S3, C-terminal domain superfamily (100%);Ribosomal protein S3, C-terminal (100%);Ribosomal protein S3, bacterial-type (100%)
ADLDYGFAEANTTYGK	Bacteria	Bacteria																														GO:0005840 (100%)	ribosome (100%)	GO:0003735 (99%);GO:0003729 (99%);GO:0019843 (99%)	structural constituent of ribosome (99%);mRNA binding (99%);rRNA binding (99%)	GO:0006412 (100%)	translation (100%)	IPR001351 (100%);IPR036419 (100%);IPR018280 (100%)	Ribosomal protein S3, C-terminal (100%);Ribosomal protein S3, C-terminal domain superfamily (100%);Ribosomal protein S3, conserved site (100%)
ADLDYSWNEADTTYGK	Lactobacillus	Bacteria				Firmicutes			Bacilli				Lactobacillales					Lactobacillaceae				Lactobacillus										GO:0005840 (100%)	ribosome (100%)	GO:0003729 (100%);GO:0003735 (100%);GO:0019843 (100%)	mRNA binding (100%);structural constituent of ribosome (100%);rRNA binding (100%)	GO:0006412 (100%)	translation (100%)	IPR001351 (100%);IPR004044 (100%);IPR004087 (100%)	Ribosomal protein S3, C-terminal (100%);K Homology domain, type 2 (100%);K Homology domain (100%)
ADLEEETVDHVLEVLR	Bacteroidales	Bacteria				Bacteroidetes			Bacteroidia				Bacteroidales																			GO:0005737 (100%)	cytoplasm (100%)	GO:0003700 (100%);GO:0003723 (83%);GO:0000166 (17%)	DNA-binding transcription factor activity (100%);RNA binding (83%);nucleotide binding (17%)	GO:0006353 (100%);GO:0031564 (100%)	DNA-templated transcription, termination (100%);transcription antitermination (100%)	IPR009019 (100%);IPR010213 (100%);IPR012340 (100%)	K homology domain superfamily, prokaryotic type (100%);Transcription termination factor NusA (100%);Nucleic acid-binding, OB-fold (100%)
ADLEEETVDHVLSVLR	Prevotella copri	Bacteria				Bacteroidetes			Bacteroidia				Bacteroidales					Prevotellaceae				Prevotella				Prevotella copri						GO:0005737 (100%)	cytoplasm (100%)	GO:0003700 (100%);GO:0003723 (100%)	DNA-binding transcription factor activity (100%);RNA binding (100%)	GO:0006353 (100%);GO:0031564 (100%)	DNA-templated transcription, termination (100%);transcription antitermination (100%)	IPR003029 (100%);IPR009019 (100%);IPR010213 (100%)	S1 domain (100%);K homology domain superfamily, prokaryotic type (100%);Transcription termination factor NusA (100%)
ADLEGLAPELAEK	Clostridium celatum	Bacteria				Firmicutes			Clostridia				Clostridiales					Clostridiaceae				Clostridium				Clostridium celatum				5.3.1.1 (100%)	Triose-phosphate isomerase (100%)	GO:0005737 (100%)	cytoplasm (100%)	GO:0004807 (100%)	triose-phosphate isomerase activity (100%)	GO:0006094 (100%);GO:0006096 (100%)	gluconeogenesis (100%);glycolytic process (100%)	IPR000652 (100%);IPR013785 (100%);IPR020861 (100%)	Triosephosphate isomerase (100%);Aldolase-type TIM barrel (100%);Triosephosphate isomerase, active site (100%)
ADLEMQLENLKEELAYLR	Mammalia	Eukaryota	Metazoa			Chordata	Craniata	Sarcopterygii	Mammalia																							GO:0005882 (100%);GO:0005737 (12%);GO:0071944 (11%)	intermediate filament (100%);cytoplasm (12%);cell periphery (11%)	GO:0005198 (99%);GO:0032395 (9%);GO:0042289 (9%)	structural molecule activity (99%);MHC class II receptor activity (9%);MHC class II protein binding (9%)	GO:0031069 (12%);GO:0030307 (11%);GO:0031424 (11%)	hair follicle morphogenesis (12%);positive regulation of cell growth (11%);keratinization (11%)
ADLEMQLENLKEELAYLRK	Mammalia	Eukaryota	Metazoa			Chordata	Craniata	Sarcopterygii	Mammalia																							GO:0005882 (100%);GO:0005737 (12%);GO:0071944 (11%)	intermediate filament (100%);cytoplasm (12%);cell periphery (11%)	GO:0005198 (99%);GO:0032395 (9%);GO:0042289 (9%)	structural molecule activity (99%);MHC class II receptor activity (9%);MHC class II protein binding (9%)	GO:0031069 (12%);GO:0030307 (11%);GO:0031424 (11%)	hair follicle morphogenesis (12%);positive regulation of cell growth (11%);keratinization (11%)
ADLEMQLESLKEELAYLR	Mammalia	Eukaryota	Metazoa			Chordata	Craniata	Sarcopterygii	Mammalia																							GO:0005882 (83%);GO:0005737 (19%);GO:0005634 (17%)	intermediate filament (83%);cytoplasm (19%);nucleus (17%)	GO:0005198 (100%);GO:1990254 (17%)	structural molecule activity (100%);keratin filament binding (17%)	GO:0007568 (19%);GO:0042633 (19%);GO:0045110 (17%)	aging (19%);hair cycle (19%);intermediate filament bundle assembly (17%)
ADLEMQLESLKEELAYLRK	Mammalia	Eukaryota	Metazoa			Chordata	Craniata	Sarcopterygii	Mammalia																							GO:0005882 (83%);GO:0005737 (19%);GO:0005634 (17%)	intermediate filament (83%);cytoplasm (19%);nucleus (17%)	GO:0005198 (100%);GO:1990254 (17%)	structural molecule activity (100%);keratin filament binding (17%)	GO:0007568 (19%);GO:0042633 (19%);GO:0045110 (17%)	aging (19%);hair cycle (19%);intermediate filament bundle assembly (17%)
ADLFDAPEYLEYHK	Prevotella copri	Bacteria				Bacteroidetes			Bacteroidia				Bacteroidales					Prevotellaceae				Prevotella				Prevotella copri						GO:0009279 (100%);GO:0016021 (100%)	cell outer membrane (100%);integral component of membrane (100%)					IPR000531 (100%);IPR008969 (100%);IPR012910 (100%)	TonB-dependent receptor-like, beta-barrel (100%);Carboxypeptidase-like, regulatory domain superfamily (100%);TonB-dependent receptor, plug domain (100%)
ADLFVAGPGFNAGR	Bacteria	Bacteria																																GO:0050485 (100%)	oxidoreductase activity, acting on X-H and Y-H to form an X-Y bond, with a disulfide as acceptor (100%)			IPR010187 (100%)	Selenoprotein B, glycine/betaine/sarcosine/D-proline reductase family (100%)
ADLLNNLGTLAK	root																															GO:0005737 (8%);GO:0005634 (6%);GO:0005829 (5%)	cytoplasm (8%);nucleus (6%);cytosol (5%)	GO:0005524 (99%);GO:0051082 (99%);GO:0097718 (6%)	ATP binding (99%);unfolded protein binding (99%);disordered domain specific binding (6%)	GO:0006457 (97%);GO:0050900 (5%);GO:0034605 (5%)	protein folding (97%);leukocyte migration (5%);cellular response to heat (5%)	IPR001404 (100%);IPR020575 (100%);IPR036890 (100%)	Heat shock protein Hsp90 family (100%);Heat shock protein Hsp90, N-terminal (100%);Histidine kinase/HSP90-like ATPase superfamily (100%)
ADLLNNLGTLAR	Eukaryota	Eukaryota																														GO:0005737 (2%);GO:0005829 (2%);GO:0005886 (2%)	cytoplasm (2%);cytosol (2%);plasma membrane (2%)	GO:0005524 (100%);GO:0051082 (100%);GO:0042623 (1%)	ATP binding (100%);unfolded protein binding (100%);ATPase activity (1%)	GO:0006457 (99%);GO:0034605 (2%);GO:0050821 (2%)	protein folding (99%);cellular response to heat (2%);protein stabilization (2%)	IPR001404 (100%);IPR020575 (100%);IPR036890 (100%)	Heat shock protein Hsp90 family (100%);Heat shock protein Hsp90, N-terminal (100%);Histidine kinase/HSP90-like ATPase superfamily (100%)
ADLLSELTEQTGLQK	Prevotella	Bacteria				Bacteroidetes			Bacteroidia				Bacteroidales					Prevotellaceae				Prevotella												GO:0003677 (100%)	DNA binding (100%)			IPR000119 (100%);IPR010992 (100%)	Histone-like DNA-binding protein (100%);Integration host factor (IHF)-like DNA-binding domain superfamily (100%)
ADLNSLQTEVAK	Prevotella copri	Bacteria				Bacteroidetes			Bacteroidia				Bacteroidales					Prevotellaceae				Prevotella				Prevotella copri
ADLPENLKEQLLVELYSK	Bacteroidetes	Bacteria				Bacteroidetes																										GO:0015935 (98%);GO:0005840 (2%)	small ribosomal subunit (98%);ribosome (2%)	GO:0019843 (98%);GO:0003735 (98%);GO:0003723 (1%)	rRNA binding (98%);structural constituent of ribosome (98%);RNA binding (1%)	GO:0006412 (98%)	translation (98%)
ADLPFLMPVEDVFTLTGR	Clostridiales	Bacteria				Firmicutes			Clostridia				Clostridiales																	3.6.5.3 (100%)	Protein-synthesizing GTPase (100%)	GO:0005737 (90%)	cytoplasm (90%)	GO:0003746 (100%);GO:0003924 (100%);GO:0005525 (100%)	translation elongation factor activity (100%);GTPase activity (100%);GTP binding (100%)			IPR000795 (100%);IPR027417 (100%);IPR004160 (97%)	Transcription factor, GTP-binding domain (100%);P-loop containing nucleoside triphosphate hydrolase (100%);Translation elongation factor EFTu/EF1A, C-terminal (97%)
ADLTGLSPSPNLYLSK	Mammalia	Eukaryota	Metazoa			Chordata	Craniata	Sarcopterygii	Mammalia																							GO:0005615 (100%);GO:0005737 (2%);GO:0005886 (2%)	extracellular space (100%);cytoplasm (2%);plasma membrane (2%)	GO:0004867 (61%);GO:0019899 (2%)	serine-type endopeptidase inhibitor activity (61%);enzyme binding (2%)	GO:0002244 (55%);GO:0010951 (20%);GO:0042177 (2%)	hematopoietic progenitor cell differentiation (55%);negative regulation of endopeptidase activity (20%);negative regulation of protein catabolic process (2%)	IPR000215 (100%);IPR023796 (100%);IPR036186 (100%)	Serpin family (100%);Serpin domain (100%);Serpin superfamily (100%)
ADLTSVDDLNNFDLLR	Clostridium	Bacteria				Firmicutes			Clostridia				Clostridiales					Clostridiaceae				Clostridium																IPR006059 (100%)	Bacterial extracellular solute-binding protein (100%)
ADLVLTFDQVPNLK	Bacillales	Bacteria				Firmicutes			Bacilli				Bacillales																									IPR001119 (100%)	S-layer homology domain (100%)
ADLVNNLGTLAR	root																													3.6.4.10 (75%);3.6.1.3 (25%)	Non-chaperonin molecular chaperone ATPase (75%);Adenosinetriphosphatase (25%)	GO:0005737 (8%);GO:0005829 (8%);GO:0005886 (8%)	cytoplasm (8%);cytosol (8%);plasma membrane (8%)	GO:0005524 (100%);GO:0051082 (100%);GO:0010181 (1%)	ATP binding (100%);unfolded protein binding (100%);FMN binding (1%)	GO:0006457 (100%);GO:0050821 (8%);GO:0034605 (8%)	protein folding (100%);protein stabilization (8%);cellular response to heat (8%)	IPR001404 (100%);IPR036890 (100%);IPR020575 (100%)	Heat shock protein Hsp90 family (100%);Histidine kinase/HSP90-like ATPase superfamily (100%);Heat shock protein Hsp90, N-terminal (100%)
ADLVQDLADLKPGLFR	Prevotella copri	Bacteria				Bacteroidetes			Bacteroidia				Bacteroidales					Prevotellaceae				Prevotella				Prevotella copri				3.2.1.55 (100%)	Non-reducing end alpha-L-arabinofuranosidase (100%)			GO:0046556 (100%)	alpha-L-arabinofuranosidase activity (100%)	GO:0046373 (100%)	L-arabinose metabolic process (100%)	IPR008979 (100%);IPR010720 (100%);IPR017853 (100%)	Galactose-binding-like domain superfamily (100%);Alpha-L-arabinofuranosidase, C-terminal (100%);Glycoside hydrolase superfamily (100%)
ADLVVHQNVNNLMEELFR	Prevotella copri	Bacteria				Bacteroidetes			Bacteroidia				Bacteroidales					Prevotellaceae				Prevotella				Prevotella copri				2.7.10.2 (100%)	Non-specific protein-tyrosine kinase (100%)	GO:0016021 (95%);GO:0016020 (5%)	integral component of membrane (95%);membrane (5%)	GO:0016301 (5%)	kinase activity (5%)	GO:0045226 (100%);GO:0009103 (95%)	extracellular polysaccharide biosynthetic process (100%);lipopolysaccharide biosynthetic process (95%)	IPR005702 (100%);IPR025669 (100%);IPR027417 (100%)	Exopolysaccharide synthesis protein (100%);AAA domain (100%);P-loop containing nucleoside triphosphate hydrolase (100%)
ADMVDDEELLELVEMEVR	root																													3.6.5.3 (94%);5.99.1.3 (6%)	Protein-synthesizing GTPase (94%);Transferred entry: 5.6.2.2 (6%)	GO:0005737 (79%)	cytoplasm (79%)	GO:0005525 (100%);GO:0003746 (99%);GO:0003924 (95%)	GTP binding (100%);translation elongation factor activity (99%);GTPase activity (95%)			IPR027417 (100%);IPR000795 (100%);IPR009000 (97%)	P-loop containing nucleoside triphosphate hydrolase (100%);Transcription factor, GTP-binding domain (100%);Translation protein, beta-barrel domain superfamily (97%)
ADNPDWYFNALAGLR	Prevotella bergensis	Bacteria				Bacteroidetes			Bacteroidia				Bacteroidales					Prevotellaceae				Prevotella				Prevotella bergensis						GO:0016020 (100%)	membrane (100%)					IPR006665 (100%);IPR036737 (100%)	OmpA-like domain (100%);OmpA-like domain superfamily (100%)
ADPLLQEALGEHLTQSFLDSK	Lactobacillus johnsonii	Bacteria				Firmicutes			Bacilli				Lactobacillales					Lactobacillaceae				Lactobacillus				Lactobacillus johnsonii				6.3.1.2 (100%)	Glutamine synthetase (100%)			GO:0004356 (91%);GO:0005524 (91%);GO:0016874 (9%)	glutamate-ammonia ligase activity (91%);ATP binding (91%);ligase activity (9%)	GO:0006542 (91%)	glutamine biosynthetic process (91%)	IPR008146 (100%);IPR008147 (100%);IPR014746 (100%)	Glutamine synthetase, catalytic domain (100%);Glutamine synthetase, beta-Grasp domain (100%);Glutamine synthetase/guanido kinase, catalytic domain (100%)
ADPTVLNTLEVGYR	Prevotella	Bacteria				Bacteroidetes			Bacteroidia				Bacteroidales					Prevotellaceae				Prevotella										GO:0005840 (100%)	ribosome (100%)	GO:0003735 (100%);GO:0019843 (100%)	structural constituent of ribosome (100%);rRNA binding (100%)	GO:0006412 (100%)	translation (100%)	IPR000529 (100%);IPR014717 (100%);IPR020814 (100%)	Ribosomal protein S6 (100%);Translation elongation factor EF1B/ribosomal protein S6 (100%);Ribosomal protein S6, plastid/chloroplast (100%)
ADQVDDPELLELVEMEVR	Bacteria	Bacteria																												3.6.5.3 (100%)	Protein-synthesizing GTPase (100%)	GO:0005737 (80%)	cytoplasm (80%)	GO:0003746 (100%);GO:0005525 (100%);GO:0003924 (99%)	translation elongation factor activity (100%);GTP binding (100%);GTPase activity (99%)	GO:0006414 (1%)	translational elongation (1%)	IPR027417 (100%);IPR000795 (99%);IPR041709 (96%)	P-loop containing nucleoside triphosphate hydrolase (100%);Transcription factor, GTP-binding domain (99%);Elongation factor Tu (EF-Tu), GTP-binding domain (96%)
ADTVVAGENSLTVDGK	Firmicutes	Bacteria				Firmicutes																								1.2.1.- (100%)	With NAD(+) or NADP(+) as acceptor (100%)			GO:0016620 (100%);GO:0050661 (100%);GO:0051287 (100%)	oxidoreductase activity, acting on the aldehyde or oxo group of donors, NAD or NADP as acceptor (100%);NADP binding (100%);NAD binding (100%)	GO:0006006 (100%)	glucose metabolic process (100%)	IPR006424 (100%);IPR020828 (100%);IPR020829 (100%)	Glyceraldehyde-3-phosphate dehydrogenase, type I (100%);Glyceraldehyde 3-phosphate dehydrogenase, NAD(P) binding domain (100%);Glyceraldehyde 3-phosphate dehydrogenase, catalytic domain (100%)
ADVFVENLAPGSAER	Lactobacillus	Bacteria				Firmicutes			Bacilli				Lactobacillales					Lactobacillaceae				Lactobacillus								2.8.3.16 (100%)	Formyl-CoA transferase (100%)			GO:0033608 (73%);GO:0008410 (27%)	formyl-CoA transferase activity (73%);CoA-transferase activity (27%)	GO:0033611 (60%)	oxalate catabolic process (60%)	IPR003673 (100%);IPR023606 (100%);IPR017659 (60%)	CoA-transferase family III (100%);CoA-transferase family III domain superfamily (100%);Formyl-CoA:oxalate CoA-transferase (60%)
ADVYKPNLGR	Brassicaceae	Eukaryota	Viridiplantae			Streptophyta	Streptophytina		Magnoliopsida				Brassicales					Brassicaceae																GO:0045735 (100%)	nutrient reservoir activity (100%)	GO:0010431 (4%);GO:0071215 (4%)	seed maturation (4%);cellular response to abscisic acid stimulus (4%)	IPR006044 (100%);IPR006045 (100%);IPR011051 (100%)	11-S seed storage protein, plant (100%);Cupin 1 (100%);RmlC-like cupin domain superfamily (100%)
ADYLDAFFK	Bacteria	Bacteria																												1.15.1.1 (100%)	Superoxide dismutase (100%)			GO:0004784 (100%);GO:0046872 (100%)	superoxide dismutase activity (100%);metal ion binding (100%)			IPR001189 (100%);IPR019832 (100%);IPR036314 (100%)	Manganese/iron superoxide dismutase (100%);Manganese/iron superoxide dismutase, C-terminal (100%);Manganese/iron superoxide dismutase, C-terminal domain superfamily (100%)
AEAFDQLDKAPEER	Lachnospiraceae bacterium	Bacteria				Firmicutes			Clostridia				Clostridiales					Lachnospiraceae								Lachnospiraceae bacterium						GO:0005737 (100%)	cytoplasm (100%)	GO:0003746 (100%);GO:0003924 (100%);GO:0005525 (100%)	translation elongation factor activity (100%);GTPase activity (100%);GTP binding (100%)
AEAFLEAGADALVLDTAHGHSAGVLR	Lactobacillus amylovorus	Bacteria				Firmicutes			Bacilli				Lactobacillales					Lactobacillaceae				Lactobacillus				Lactobacillus amylovorus				1.7.1.7 (100%)	GMP reductase (100%)			GO:0003920 (100%)	GMP reductase activity (100%)			IPR001093 (100%);IPR013785 (100%);IPR015875 (100%)	IMP dehydrogenase/GMP reductase (100%);Aldolase-type TIM barrel (100%);IMP dehydrogenase / GMP reductase, conserved site (100%)
AEAGDLLFGTLDTWLLWK	Bacteria	Bacteria																												2.7.1.30 (100%)	Glycerol kinase (100%)			GO:0004370 (97%);GO:0005524 (97%);GO:0016301 (3%)	glycerol kinase activity (97%);ATP binding (97%);kinase activity (3%)	GO:0006072 (97%);GO:0019563 (97%);GO:0005975 (3%)	glycerol-3-phosphate metabolic process (97%);glycerol catabolic process (97%);carbohydrate metabolic process (3%)	IPR018483 (100%);IPR018484 (100%);IPR000577 (97%)	Carbohydrate kinase, FGGY, conserved site (100%);Carbohydrate kinase, FGGY, N-terminal (100%);Carbohydrate kinase, FGGY (97%)
AEAGDNLGALLR	root																															GO:0005737 (42%);GO:0042645 (21%);GO:0005739 (5%)	cytoplasm (42%);mitochondrial nucleoid (21%);mitochondrion (5%)	GO:0003924 (100%);GO:0005525 (100%);GO:0003746 (89%)	GTPase activity (100%);GTP binding (100%);translation elongation factor activity (89%)	GO:0006414 (5%);GO:0070125 (5%)	translational elongation (5%);mitochondrial translational elongation (5%)	IPR000795 (100%);IPR004160 (100%);IPR004161 (100%)	Transcription factor, GTP-binding domain (100%);Translation elongation factor EFTu/EF1A, C-terminal (100%);Translation elongation factor EFTu-like, domain 2 (100%)
AEAGRLEVWDHHAPQLR	Brassicaceae	Eukaryota	Viridiplantae			Streptophyta	Streptophytina		Magnoliopsida				Brassicales					Brassicaceae														GO:0005791 (5%)	rough endoplasmic reticulum (5%)	GO:0045735 (100%)	nutrient reservoir activity (100%)
AEALFEAGADALVLDTAHGHSAGVLR	Bacteria	Bacteria																												1.1.1.205 (97%);1.7.1.7 (3%)	IMP dehydrogenase (97%);GMP reductase (3%)			GO:0003938 (96%);GO:0046872 (95%);GO:0000166 (94%)	IMP dehydrogenase activity (96%);metal ion binding (95%);nucleotide binding (94%)	GO:0006177 (95%);GO:0006183 (0%);GO:0055114 (0%)	GMP biosynthetic process (95%);GTP biosynthetic process (0%);oxidation-reduction process (0%)	IPR001093 (100%);IPR013785 (100%);IPR015875 (99%)	IMP dehydrogenase/GMP reductase (100%);Aldolase-type TIM barrel (100%);IMP dehydrogenase / GMP reductase, conserved site (99%)
AEALLEAGADALVLDTAHGHSAGVLR	Bacilli	Bacteria				Firmicutes			Bacilli																					1.7.1.7 (52%);1.1.1.205 (48%)	GMP reductase (52%);IMP dehydrogenase (48%)			GO:0003920 (52%);GO:0003938 (47%);GO:0046872 (45%)	GMP reductase activity (52%);IMP dehydrogenase activity (47%);metal ion binding (45%)	GO:0006177 (45%);GO:0006164 (1%)	GMP biosynthetic process (45%);purine nucleotide biosynthetic process (1%)	IPR001093 (100%);IPR013785 (100%);IPR015875 (99%)	IMP dehydrogenase/GMP reductase (100%);Aldolase-type TIM barrel (100%);IMP dehydrogenase / GMP reductase, conserved site (99%)
AEALLELGHLAEAR
AEALLNLAHPDFR	Bacteria	Bacteria																												2.8.3.- (92%);2.3.1.- (8%)	CoA-transferases (92%);Transferring groups other than amino-acyl groups (8%)			GO:0003986 (90%);GO:0008775 (90%);GO:0016740 (10%)	acetyl-CoA hydrolase activity (90%);acetate CoA-transferase activity (90%);transferase activity (10%)	GO:0006083 (90%);GO:0019679 (90%);GO:0019605 (1%)	acetate metabolic process (90%);propionate metabolic process, methylcitrate cycle (90%);butyrate metabolic process (1%)	IPR026888 (100%);IPR037171 (100%);IPR038460 (100%)	Acetyl-CoA hydrolase/transferase C-terminal domain (100%);NagB/RpiA transferase-like (100%);Acetyl-CoA hydrolase/transferase, C-terminal domain superfamily (100%)
AEALLNLAHPDFREDLLKEAEK	Megasphaera	Bacteria				Firmicutes			Negativicutes				Veillonellales					Veillonellaceae				Megasphaera												GO:0003986 (100%);GO:0008775 (100%)	acetyl-CoA hydrolase activity (100%);acetate CoA-transferase activity (100%)	GO:0006083 (100%);GO:0019679 (100%)	acetate metabolic process (100%);propionate metabolic process, methylcitrate cycle (100%)
AEALLNLAHPDFREELLKDAEK	Firmicutes	Bacteria				Firmicutes																								2.8.3.- (100%)	CoA-transferases (100%)			GO:0003986 (100%);GO:0008775 (100%)	acetyl-CoA hydrolase activity (100%);acetate CoA-transferase activity (100%)	GO:0006083 (100%);GO:0019679 (100%)	acetate metabolic process (100%);propionate metabolic process, methylcitrate cycle (100%)
AEANESFGYNEEELVSSDLLGMR	Prevotella multisaccharivorax	Bacteria				Bacteroidetes			Bacteroidia				Bacteroidales					Prevotellaceae				Prevotella				Prevotella multisaccharivorax				1.2.1.- (100%)	With NAD(+) or NADP(+) as acceptor (100%)			GO:0016620 (100%);GO:0050661 (100%);GO:0051287 (100%)	oxidoreductase activity, acting on the aldehyde or oxo group of donors, NAD or NADP as acceptor (100%);NADP binding (100%);NAD binding (100%)	GO:0006006 (100%)	glucose metabolic process (100%)	IPR006424 (100%);IPR020828 (100%);IPR020829 (100%)	Glyceraldehyde-3-phosphate dehydrogenase, type I (100%);Glyceraldehyde 3-phosphate dehydrogenase, NAD(P) binding domain (100%);Glyceraldehyde 3-phosphate dehydrogenase, catalytic domain (100%)
AEAQFGFLMNAFK	Bacteroidales	Bacteria				Bacteroidetes			Bacteroidia				Bacteroidales																	6.1.1.12 (100%)	Aspartate--tRNA ligase (100%)	GO:0005737 (100%)	cytoplasm (100%)	GO:0005524 (100%);GO:0004815 (96%);GO:0003676 (96%)	ATP binding (100%);aspartate-tRNA ligase activity (96%);nucleic acid binding (96%)	GO:0006422 (96%);GO:0006418 (4%)	aspartyl-tRNA aminoacylation (96%);tRNA aminoacylation for protein translation (4%)	IPR002312 (100%);IPR004115 (100%);IPR004364 (100%)	Aspartyl/Asparaginyl-tRNA synthetase, class IIb (100%);GAD-like domain superfamily (100%);Aminoacyl-tRNA synthetase, class II (D/K/N) (100%)
AEAYGPVTQGLAKPVNDLSR	Clostridiales	Bacteria				Firmicutes			Clostridia				Clostridiales																	2.3.1.8 (100%)	Phosphate acetyltransferase (100%)			GO:0008959 (73%);GO:0016407 (27%)	phosphate acetyltransferase activity (73%);acetyltransferase activity (27%)			IPR002505 (100%);IPR004614 (100%);IPR042112 (100%)	Phosphate acetyl/butaryl transferase (100%);Phosphate acetyltransferase (100%);Phosphate acetyltransferase, domain 2 (100%)
AEDDFMSSQNLLEK	Mammalia	Eukaryota	Metazoa			Chordata	Craniata	Sarcopterygii	Mammalia																							GO:0005576 (80%);GO:0005796 (10%);GO:0005886 (10%)	extracellular region (80%);Golgi lumen (10%);plasma membrane (10%)	GO:0004672 (30%);GO:0005524 (30%);GO:0005525 (30%)	protein kinase activity (30%);ATP binding (30%);GTP binding (30%)	GO:0002223 (10%);GO:0016266 (10%)	stimulatory C-type lectin receptor signaling pathway (10%);O-glycan processing (10%)	IPR001846 (100%);IPR014853 (100%);IPR036084 (100%)	von Willebrand factor, type D domain (100%);Uncharacterised domain, cysteine-rich (100%);Serine protease inhibitor-like superfamily (100%)
AEDGNNFGVVLLPEGLLEFLPALGR	Prevotella multisaccharivorax	Bacteria				Bacteroidetes			Bacteroidia				Bacteroidales					Prevotellaceae				Prevotella				Prevotella multisaccharivorax				2.7.1.90 (100%)	Diphosphate--fructose-6-phosphate 1-phosphotransferase (100%)	GO:0005737 (100%)	cytoplasm (100%)	GO:0003872 (100%);GO:0005524 (100%);GO:0046872 (100%)	6-phosphofructokinase activity (100%);ATP binding (100%);metal ion binding (100%)	GO:0006002 (100%)	fructose 6-phosphate metabolic process (100%)	IPR000023 (100%);IPR011183 (100%);IPR022953 (100%)	Phosphofructokinase domain (100%);Pyrophosphate-dependent phosphofructokinase PfpB (100%);ATP-dependent 6-phosphofructokinase (100%)
AEDGSVLDYELLDQDAR	Mammalia	Eukaryota	Metazoa			Chordata	Craniata	Sarcopterygii	Mammalia																							GO:1990665 (22%);GO:0005765 (21%);GO:0005811 (21%)	AnxA2-p11 complex (22%);lysosomal membrane (21%);lipid droplet (21%)	GO:0005544 (100%);GO:0005509 (99%);GO:0008092 (98%)	calcium-dependent phospholipid binding (100%);calcium ion binding (99%);cytoskeletal protein binding (98%)	GO:0001525 (26%);GO:0001921 (26%);GO:0032804 (26%)	angiogenesis (26%);positive regulation of receptor recycling (26%);negative regulation of low-density lipoprotein particle receptor catabolic process (26%)	IPR002389 (100%);IPR018502 (100%);IPR037104 (100%)	Annexin A2 (100%);Annexin repeat (100%);Annexin superfamily (100%)
AEDGSVLDYELLDQDARDLYDAGVK	Mammalia	Eukaryota	Metazoa			Chordata	Craniata	Sarcopterygii	Mammalia																							GO:1990665 (22%);GO:0005765 (21%);GO:0005811 (21%)	AnxA2-p11 complex (22%);lysosomal membrane (21%);lipid droplet (21%)	GO:0005544 (100%);GO:0005509 (99%);GO:0008092 (99%)	calcium-dependent phospholipid binding (100%);calcium ion binding (99%);cytoskeletal protein binding (99%)	GO:0001525 (26%);GO:0001921 (26%);GO:0032804 (26%)	angiogenesis (26%);positive regulation of receptor recycling (26%);negative regulation of low-density lipoprotein particle receptor catabolic process (26%)
AEDGSVLDYELLDQDARDLYDAGVKR	Mammalia	Eukaryota	Metazoa			Chordata	Craniata	Sarcopterygii	Mammalia																							GO:1990665 (22%);GO:0005765 (21%);GO:0005811 (21%)	AnxA2-p11 complex (22%);lysosomal membrane (21%);lipid droplet (21%)	GO:0005544 (100%);GO:0005509 (99%);GO:0008092 (99%)	calcium-dependent phospholipid binding (100%);calcium ion binding (99%);cytoskeletal protein binding (99%)	GO:0001525 (26%);GO:0001921 (26%);GO:0032804 (26%)	angiogenesis (26%);positive regulation of receptor recycling (26%);negative regulation of low-density lipoprotein particle receptor catabolic process (26%)
AEDLQGFDLDSSLNHFLDEAMK	Prevotella copri	Bacteria				Bacteroidetes			Bacteroidia				Bacteroidales					Prevotellaceae				Prevotella				Prevotella copri												IPR011990 (100%);IPR012944 (100%);IPR033985 (100%)	Tetratricopeptide-like helical domain superfamily (100%);RagB/SusD domain (100%);SusD-like, N-terminal (100%)
AEDVSQDMYGSLDLVTDKLER	Bacteria	Bacteria																														GO:0005737 (95%);GO:0005840 (4%);GO:0022627 (1%)	cytoplasm (95%);ribosome (4%);cytosolic small ribosomal subunit (1%)	GO:0043022 (1%);GO:0043024 (1%)	ribosome binding (1%);ribosomal small subunit binding (1%)	GO:0044238 (98%);GO:0006417 (95%);GO:0045900 (1%)	primary metabolic process (98%);regulation of translation (95%);negative regulation of translational elongation (1%)
AEDYADLDAAPEEKER	Bacteria	Bacteria																														GO:0005737 (96%)	cytoplasm (96%)	GO:0003746 (100%);GO:0003924 (96%);GO:0005525 (96%)	translation elongation factor activity (100%);GTPase activity (96%);GTP binding (96%)
AEDYSQLDAAPEEK	Lactobacillus	Bacteria				Firmicutes			Bacilli				Lactobacillales					Lactobacillaceae				Lactobacillus										GO:0005737 (100%)	cytoplasm (100%)	GO:0003746 (100%);GO:0003924 (100%);GO:0005525 (100%)	translation elongation factor activity (100%);GTPase activity (100%);GTP binding (100%)			IPR000795 (100%);IPR004160 (100%);IPR004161 (100%)	Transcription factor, GTP-binding domain (100%);Translation elongation factor EFTu/EF1A, C-terminal (100%);Translation elongation factor EFTu-like, domain 2 (100%)
AEDYSQLDAAPEEKER	Lactobacillus	Bacteria				Firmicutes			Bacilli				Lactobacillales					Lactobacillaceae				Lactobacillus										GO:0005737 (100%)	cytoplasm (100%)	GO:0003746 (100%);GO:0003924 (100%);GO:0005525 (100%)	translation elongation factor activity (100%);GTPase activity (100%);GTP binding (100%)
AEETSPDMYASLDLVTDKLER	Lactobacillus	Bacteria				Firmicutes			Bacilli				Lactobacillales					Lactobacillaceae				Lactobacillus										GO:0005737 (100%)	cytoplasm (100%)			GO:0006417 (100%);GO:0044238 (100%)	regulation of translation (100%);primary metabolic process (100%)
AEEVDEVLGSR	Zea mays	Eukaryota	Viridiplantae			Streptophyta	Streptophytina		Magnoliopsida	Petrosaviidae			Poales					Poaceae	Panicoideae	Andropogoneae	Tripsacinae	Zea				Zea mays						GO:0016021 (13%)	integral component of membrane (13%)	GO:0045735 (100%)	nutrient reservoir activity (100%)			IPR006045 (100%);IPR011051 (100%);IPR014710 (100%)	Cupin 1 (100%);RmlC-like cupin domain superfamily (100%);RmlC-like jelly roll fold (100%)
AEFFLPLMVNK	Bacteroidales	Bacteria				Bacteroidetes			Bacteroidia				Bacteroidales																					GO:0016779 (56%);GO:0016740 (44%)	nucleotidyltransferase activity (56%);transferase activity (44%)	GO:0009058 (56%)	biosynthetic process (56%)	IPR029044 (100%);IPR005835 (48%)	Nucleotide-diphospho-sugar transferases (100%);Nucleotidyl transferase domain (48%)
AEFHQSLMSQYK	Mammalia	Eukaryota	Metazoa			Chordata	Craniata	Sarcopterygii	Mammalia																							GO:0016021 (96%);GO:0005886 (58%);GO:0005911 (50%)	integral component of membrane (96%);plasma membrane (58%);cell-cell junction (50%)	GO:0005509 (100%);GO:0045295 (50%)	calcium ion binding (100%);gamma-catenin binding (50%)	GO:0007156 (100%);GO:0050821 (42%);GO:0098609 (17%)	homophilic cell adhesion via plasma membrane adhesion molecules (100%);protein stabilization (42%);cell-cell adhesion (17%)	IPR002126 (100%);IPR015919 (100%);IPR020894 (100%)	Cadherin-like (100%);Cadherin-like superfamily (100%);Cadherin conserved site (100%)
AEGFTVDTYLHGLGENANVR	Dialister	Bacteria				Firmicutes			Negativicutes				Veillonellales					Veillonellaceae				Dialister												GO:0016852 (100%)	sirohydrochlorin cobaltochelatase activity (100%)	GO:0019251 (100%)	anaerobic cobalamin biosynthetic process (100%)	IPR010388 (100%)	Anaerobic cobalt chelatase (100%)
AEGGPGQLNADYEGGLK	Lactobacillus	Bacteria				Firmicutes			Bacilli				Lactobacillales					Lactobacillaceae				Lactobacillus								2.7.1.59 (50%);2.7.1.8 (50%)	N-acetylglucosamine kinase (50%);Glucosamine kinase (50%)			GO:0045127 (63%);GO:0016301 (33%);GO:0047931 (3%)	N-acetylglucosamine kinase activity (63%);kinase activity (33%);glucosamine kinase activity (3%)			IPR002731 (100%);IPR039758 (50%)	ATPase, BadF/BadG/BcrA/BcrD type (100%);N-acetyl-D-glucosamine kinase NAGK-like (50%)
AEGLNLFLEYTDAPGALGTVGTK	Corynebacterium glutamicum	Bacteria				Actinobacteria			Actinobacteria				Corynebacteriales					Corynebacteriaceae				Corynebacterium				Corynebacterium glutamicum				1.1.1.95 (100%)	Phosphoglycerate dehydrogenase (100%)			GO:0004617 (100%);GO:0051287 (100%)	phosphoglycerate dehydrogenase activity (100%);NAD binding (100%)	GO:0006564 (100%)	L-serine biosynthetic process (100%)	IPR002912 (100%);IPR006139 (100%);IPR006140 (100%)	ACT domain (100%);D-isomer specific 2-hydroxyacid dehydrogenase, catalytic domain (100%);D-isomer specific 2-hydroxyacid dehydrogenase, NAD-binding domain (100%)
AEGLNLFLQYTDAPGALGTVGTK	Corynebacterium	Bacteria				Actinobacteria			Actinobacteria				Corynebacteriales					Corynebacteriaceae				Corynebacterium								1.1.1.95 (100%)	Phosphoglycerate dehydrogenase (100%)			GO:0004617 (100%);GO:0051287 (100%)	phosphoglycerate dehydrogenase activity (100%);NAD binding (100%)	GO:0006564 (100%)	L-serine biosynthetic process (100%)	IPR002912 (100%);IPR006139 (100%);IPR006140 (100%)	ACT domain (100%);D-isomer specific 2-hydroxyacid dehydrogenase, catalytic domain (100%);D-isomer specific 2-hydroxyacid dehydrogenase, NAD-binding domain (100%)
AEGVDTVLLTDHNEFQQSLSDLR	Lactococcus raffinolactis	Bacteria				Firmicutes			Bacilli				Lactobacillales					Streptococcaceae				Lactococcus				Lactococcus raffinolactis				3.6.1.1 (100%)	Inorganic diphosphatase (100%)	GO:0005737 (100%)	cytoplasm (100%)	GO:0004427 (100%);GO:0030145 (50%);GO:0046872 (50%)	inorganic diphosphatase activity (100%);manganese ion binding (50%);metal ion binding (50%)			IPR001667 (100%);IPR004097 (100%);IPR038222 (100%)	DDH domain (100%);DHHA2 domain (100%);DHHA2 domain superfamily (100%)
AEGVEVSLTGNSTNPTR	Ruminococcaceae	Bacteria				Firmicutes			Clostridia				Clostridiales					Ruminococcaceae																				IPR025964 (100%)	GGGtGRT protein (100%)
AEGVPQELVDGLR	Faecalibacterium prausnitzii	Bacteria				Firmicutes			Clostridia				Clostridiales					Ruminococcaceae				Faecalibacterium				Faecalibacterium prausnitzii				1.11.1.1 (100%)	NADH peroxidase (100%)			GO:0005506 (100%);GO:0016491 (43%);GO:0004601 (38%)	iron ion binding (100%);oxidoreductase activity (43%);peroxidase activity (38%)			IPR003251 (100%);IPR009040 (100%);IPR009078 (100%)	Rubrerythrin (100%);Ferritin-like diiron domain (100%);Ferritin-like superfamily (100%)
AELAQVAAVSSR	Streptococcus suis	Bacteria				Firmicutes			Bacilli				Lactobacillales					Streptococcaceae				Streptococcus				Streptococcus suis						GO:0005737 (71%)	cytoplasm (71%)	GO:0005524 (100%);GO:0051082 (71%)	ATP binding (100%);unfolded protein binding (71%)	GO:0042026 (72%)	protein refolding (72%)	IPR002423 (100%);IPR027409 (100%);IPR027410 (100%)	Chaperonin Cpn60/TCP-1 family (100%);GroEL-like apical domain superfamily (100%);TCP-1-like chaperonin intermediate domain superfamily (100%)
AELEGSVFHLSAEAWK	Prevotella pallens	Bacteria				Bacteroidetes			Bacteroidia				Bacteroidales					Prevotellaceae				Prevotella				Prevotella pallens				5.3.1.1 (100%)	Triose-phosphate isomerase (100%)	GO:0005737 (100%);GO:0016021 (100%)	cytoplasm (100%);integral component of membrane (100%)	GO:0004807 (100%)	triose-phosphate isomerase activity (100%)	GO:0006094 (100%);GO:0006096 (100%)	gluconeogenesis (100%);glycolytic process (100%)	IPR000652 (100%);IPR013785 (100%);IPR020861 (100%)	Triosephosphate isomerase (100%);Aldolase-type TIM barrel (100%);Triosephosphate isomerase, active site (100%)
AELFDAPEYLEYHK	Prevotella copri	Bacteria				Bacteroidetes			Bacteroidia				Bacteroidales					Prevotellaceae				Prevotella				Prevotella copri						GO:0009279 (100%);GO:0016021 (100%)	cell outer membrane (100%);integral component of membrane (100%)					IPR000531 (100%);IPR008969 (100%);IPR012910 (100%)	TonB-dependent receptor-like, beta-barrel (100%);Carboxypeptidase-like, regulatory domain superfamily (100%);TonB-dependent receptor, plug domain (100%)
AELLLTHVLDTR
AELLYVDETTGK	Lactobacillus	Bacteria				Firmicutes			Bacilli				Lactobacillales					Lactobacillaceae				Lactobacillus								2.4.1.10 (100%)	Levansucrase (100%)	GO:0005576 (92%);GO:0005618 (92%);GO:0016021 (83%)	extracellular region (92%);cell wall (92%);integral component of membrane (83%)	GO:0050053 (4%)	levansucrase activity (4%)			IPR041495 (100%);IPR041558 (100%);IPR019931 (96%)	Mub B2-like domain (100%);Mucin binding domain (100%);LPXTG cell wall anchor domain (96%)
AELVQNVANAVGDSK	Lactobacillales	Bacteria				Firmicutes			Bacilli				Lactobacillales																					GO:0003677 (100%)	DNA binding (100%)	GO:0030261 (100%)	chromosome condensation (100%)	IPR000119 (100%);IPR010992 (100%);IPR020816 (100%)	Histone-like DNA-binding protein (100%);Integration host factor (IHF)-like DNA-binding domain superfamily (100%);Histone-like DNA-binding protein, conserved site (100%)
AELVQNVANAVGDSKK	Lactobacillales	Bacteria				Firmicutes			Bacilli				Lactobacillales																					GO:0003677 (100%)	DNA binding (100%)	GO:0030261 (100%)	chromosome condensation (100%)
AELVSNVATATGLTK	Bacteria	Bacteria																																GO:0003677 (100%)	DNA binding (100%)	GO:0030261 (100%)	chromosome condensation (100%)	IPR000119 (100%);IPR010992 (100%);IPR020816 (100%)	Histone-like DNA-binding protein (100%);Integration host factor (IHF)-like DNA-binding domain superfamily (100%);Histone-like DNA-binding protein, conserved site (100%)
AELYPELAPNTVR	Firmicutes	Bacteria				Firmicutes																								5.2.1.8 (100%)	Peptidylprolyl isomerase (100%)			GO:0003755 (100%)	peptidyl-prolyl cis-trans isomerase activity (100%)	GO:0006457 (80%)	protein folding (80%)	IPR002130 (100%);IPR024936 (100%);IPR029000 (100%)	Cyclophilin-type peptidyl-prolyl cis-trans isomerase domain (100%);Cyclophilin-type peptidyl-prolyl cis-trans isomerase (100%);Cyclophilin-like domain superfamily (100%)
AELYTNDLGTDLLEEDLPAEYVDQANEYR	Lactobacillales	Bacteria				Firmicutes			Bacilli				Lactobacillales																	3.6.5.3 (100%)	Protein-synthesizing GTPase (100%)	GO:0005737 (97%)	cytoplasm (97%)	GO:0003746 (98%);GO:0005525 (98%);GO:0003924 (95%)	translation elongation factor activity (98%);GTP binding (98%);GTPase activity (95%)			IPR000795 (100%);IPR005225 (100%);IPR027417 (100%)	Transcription factor, GTP-binding domain (100%);Small GTP-binding protein domain (100%);P-loop containing nucleoside triphosphate hydrolase (100%)
AELYTNDLGTDLLEEDLPAEYVDQANEYREK	Lactobacillales	Bacteria				Firmicutes			Bacilli				Lactobacillales																	3.6.5.3 (100%)	Protein-synthesizing GTPase (100%)	GO:0005737 (97%)	cytoplasm (97%)	GO:0003746 (98%);GO:0005525 (98%);GO:0003924 (95%)	translation elongation factor activity (98%);GTP binding (98%);GTPase activity (95%)
AENHLWEFGTEK	Bacteria	Bacteria																												2.7.1.40 (100%)	Pyruvate kinase (100%)			GO:0000287 (100%);GO:0004743 (100%);GO:0016301 (100%)	magnesium ion binding (100%);pyruvate kinase activity (100%);kinase activity (100%)			IPR001697 (100%);IPR011037 (100%);IPR015793 (100%)	Pyruvate kinase (100%);Pyruvate kinase-like, insert domain superfamily (100%);Pyruvate kinase, barrel (100%)
AENLEVKDLDLQAELLTMAQNFGADPK	Firmicutes	Bacteria				Firmicutes																								5.2.1.8 (100%)	Peptidylprolyl isomerase (100%)	GO:0005737 (100%)	cytoplasm (100%)	GO:0003755 (100%)	peptidyl-prolyl cis-trans isomerase activity (100%)	GO:0006457 (100%);GO:0007049 (100%);GO:0015031 (100%)	protein folding (100%);cell cycle (100%);protein transport (100%)
AEPSVVNTLETGFR	Prevotella amnii	Bacteria				Bacteroidetes			Bacteroidia				Bacteroidales					Prevotellaceae				Prevotella				Prevotella amnii						GO:0005840 (100%)	ribosome (100%)	GO:0003735 (100%);GO:0019843 (100%)	structural constituent of ribosome (100%);rRNA binding (100%)	GO:0006412 (100%)	translation (100%)	IPR000529 (100%);IPR014717 (100%);IPR020814 (100%)	Ribosomal protein S6 (100%);Translation elongation factor EF1B/ribosomal protein S6 (100%);Ribosomal protein S6, plastid/chloroplast (100%)
AESGPGQLNNDYELGLK	Bacilli	Bacteria				Firmicutes			Bacilli																					2.7.1.- (100%)	Phosphotransferases with an alcohol group as acceptor (100%)			GO:0016301 (100%)	kinase activity (100%)			IPR002731 (100%)	ATPase, BadF/BadG/BcrA/BcrD type (100%)
AESYNEGTLPLQTLR	Clostridiales	Bacteria				Firmicutes			Clostridia				Clostridiales																			GO:0005840 (100%)	ribosome (100%)	GO:0003729 (100%);GO:0003735 (100%);GO:0019843 (100%)	mRNA binding (100%);structural constituent of ribosome (100%);rRNA binding (100%)	GO:0006412 (100%)	translation (100%)	IPR001351 (100%);IPR004044 (100%);IPR004087 (100%)	Ribosomal protein S3, C-terminal (100%);K Homology domain, type 2 (100%);K Homology domain (100%)
AETHNFPTTVEPFNGAATGTGGELR	Bacteroidetes	Bacteria				Bacteroidetes																								6.3.5.3 (100%)	Phosphoribosylformylglycinamidine synthase (100%)	GO:0005737 (92%)	cytoplasm (92%)	GO:0004642 (100%);GO:0005524 (99%);GO:0046872 (99%)	phosphoribosylformylglycinamidine synthase activity (100%);ATP binding (99%);metal ion binding (99%)	GO:0006189 (99%);GO:0006541 (98%)	'de novo' IMP biosynthetic process (99%);glutamine metabolic process (98%)	IPR036921 (100%);IPR010918 (99%);IPR036676 (99%)	PurM-like, N-terminal domain superfamily (100%);PurM-like, C-terminal domain (99%);PurM-like, C-terminal domain superfamily (99%)
AETHNFPTTVEPFNGAATGTGGELRDR	Bacteroidetes	Bacteria				Bacteroidetes																								6.3.5.3 (100%)	Phosphoribosylformylglycinamidine synthase (100%)	GO:0005737 (92%)	cytoplasm (92%)	GO:0004642 (100%);GO:0005524 (99%);GO:0046872 (99%)	phosphoribosylformylglycinamidine synthase activity (100%);ATP binding (99%);metal ion binding (99%)	GO:0006189 (99%);GO:0006541 (98%)	'de novo' IMP biosynthetic process (99%);glutamine metabolic process (98%)
AETLQTVQDALNYLQENAK	Prevotella	Bacteria				Bacteroidetes			Bacteroidia				Bacteroidales					Prevotellaceae				Prevotella										GO:0005737 (100%)	cytoplasm (100%)	GO:0000036 (100%);GO:0031177 (67%)	acyl carrier activity (100%);phosphopantetheine binding (67%)			IPR003231 (100%);IPR006162 (100%);IPR009081 (100%)	Acyl carrier protein (ACP) (100%);Phosphopantetheine attachment site (100%);Phosphopantetheine binding ACP domain (100%)
AEVGDKLWQVVR	Methanobrevibacter cuticularis	Archaea				Euryarchaeota			Methanobacteria				Methanobacteriales					Methanobacteriaceae				Methanobrevibacter				Methanobrevibacter cuticularis				2.8.4.1 (100%)	Coenzyme-B sulfoethylthiotransferase (100%)			GO:0046872 (100%);GO:0050524 (100%)	metal ion binding (100%);coenzyme-B sulfoethylthiotransferase activity (100%)	GO:0015948 (100%)	methanogenesis (100%)
AEVLGNFTLLEQNHNDTYNFLLHGANR
AEVLLASNVNSYK	Prevotella copri	Bacteria				Bacteroidetes			Bacteroidia				Bacteroidales					Prevotellaceae				Prevotella				Prevotella copri						GO:0005840 (100%)	ribosome (100%)	GO:0003735 (100%);GO:0019843 (100%)	structural constituent of ribosome (100%);rRNA binding (100%)	GO:0006412 (100%)	translation (100%)	IPR002136 (100%);IPR013005 (100%);IPR023574 (100%)	Ribosomal protein L4/L1e (100%);50S ribosomal protein uL4 (100%);Ribosomal protein L4 domain superfamily (100%)
AEVPSGASTGENEAVELR	Bacilli	Bacteria				Firmicutes			Bacilli																					4.2.1.11 (100%)	Phosphopyruvate hydratase (100%)	GO:0005576 (99%);GO:0009986 (99%);GO:0000015 (97%)	extracellular region (99%);cell surface (99%);phosphopyruvate hydratase complex (97%)	GO:0000287 (100%);GO:0004634 (100%);GO:0043236 (2%)	magnesium ion binding (100%);phosphopyruvate hydratase activity (100%);laminin binding (2%)	GO:0006096 (100%)	glycolytic process (100%)	IPR000941 (100%);IPR020810 (100%);IPR020811 (100%)	Enolase (100%);Enolase, C-terminal TIM barrel domain (100%);Enolase, N-terminal (100%)
AEVPSGASTGENEAVELRDGGSR	Bacilli	Bacteria				Firmicutes			Bacilli																					4.2.1.11 (100%)	Phosphopyruvate hydratase (100%)	GO:0005576 (99%);GO:0009986 (99%);GO:0000015 (98%)	extracellular region (99%);cell surface (99%);phosphopyruvate hydratase complex (98%)	GO:0000287 (100%);GO:0004634 (100%);GO:0043236 (2%)	magnesium ion binding (100%);phosphopyruvate hydratase activity (100%);laminin binding (2%)	GO:0006096 (100%)	glycolytic process (100%)
AEVSDVANAVLDGTDATMLSGESANGLYPVK	Lactobacillus	Bacteria				Firmicutes			Bacilli				Lactobacillales					Lactobacillaceae				Lactobacillus								2.7.1.40 (100%)	Pyruvate kinase (100%)			GO:0000287 (100%);GO:0004743 (100%);GO:0016301 (100%)	magnesium ion binding (100%);pyruvate kinase activity (100%);kinase activity (100%)			IPR001697 (100%);IPR011037 (100%);IPR015793 (100%)	Pyruvate kinase (100%);Pyruvate kinase-like, insert domain superfamily (100%);Pyruvate kinase, barrel (100%)
AEYGVLLDLLK	Prevotella copri	Bacteria				Bacteroidetes			Bacteroidia				Bacteroidales					Prevotellaceae				Prevotella				Prevotella copri								GO:0003937 (100%);GO:0004643 (100%)	IMP cyclohydrolase activity (100%);phosphoribosylaminoimidazolecarboxamide formyltransferase activity (100%)	GO:0006164 (100%)	purine nucleotide biosynthetic process (100%)	IPR002695 (100%);IPR011607 (100%);IPR036914 (100%)	Bifunctional purine biosynthesis protein PurH-like (100%);Methylglyoxal synthase-like domain (100%);Methylglyoxal synthase-like domain superfamily (100%)
AEYGVLLDLLKK	Prevotella copri	Bacteria				Bacteroidetes			Bacteroidia				Bacteroidales					Prevotellaceae				Prevotella				Prevotella copri								GO:0003937 (100%);GO:0004643 (100%)	IMP cyclohydrolase activity (100%);phosphoribosylaminoimidazolecarboxamide formyltransferase activity (100%)	GO:0006164 (100%)	purine nucleotide biosynthetic process (100%)
AEYSVLLDLLK	Prevotella	Bacteria				Bacteroidetes			Bacteroidia				Bacteroidales					Prevotellaceae				Prevotella								2.1.2.3 (100%);3.5.4.10 (100%)	Phosphoribosylaminoimidazolecarboxamide formyltransferase (100%);IMP cyclohydrolase (100%)			GO:0003937 (100%);GO:0004643 (100%)	IMP cyclohydrolase activity (100%);phosphoribosylaminoimidazolecarboxamide formyltransferase activity (100%)	GO:0006164 (100%)	purine nucleotide biosynthetic process (100%)	IPR002695 (100%);IPR011607 (100%);IPR036914 (100%)	Bifunctional purine biosynthesis protein PurH-like (100%);Methylglyoxal synthase-like domain (100%);Methylglyoxal synthase-like domain superfamily (100%)
AFAEQLVNLSVK	Bacteroidetes	Bacteria				Bacteroidetes																										GO:0005840 (100%)	ribosome (100%)	GO:0003735 (93%)	structural constituent of ribosome (93%)	GO:0006412 (100%)	translation (100%)	IPR000206 (100%);IPR008932 (100%);IPR013823 (100%)	Ribosomal protein L7/L12 (100%);Ribosomal protein L7/L12, oligomerisation (100%);Ribosomal protein L7/L12, C-terminal (100%)
AFAEQLVNLTVK	Bacteria	Bacteria																														GO:0005840 (100%);GO:0022625 (0%)	ribosome (100%);cytosolic large ribosomal subunit (0%)	GO:0003735 (95%)	structural constituent of ribosome (95%)	GO:0006412 (100%)	translation (100%)	IPR008932 (100%);IPR036235 (100%);IPR013823 (99%)	Ribosomal protein L7/L12, oligomerisation (100%);Ribosomal protein L7/L12, oligomerisation domain superfamily (100%);Ribosomal protein L7/L12, C-terminal (99%)
AFANQPVNVDLK
AFATNFNPELNLR	root																													1.5.1.7 (65%);1.5.1.43 (24%);1.-.-.- (6%)	Saccharopine dehydrogenase (NAD(+) L-lysine-forming) (65%);Carboxynorspermidine synthase (24%);Oxidoreductases (6%)	GO:0016021 (0%)	integral component of membrane (0%)	GO:0016491 (92%);GO:0004754 (8%);GO:0047131 (0%)	oxidoreductase activity (92%);saccharopine dehydrogenase (NAD+, L-lysine-forming) activity (8%);saccharopine dehydrogenase (NAD+, L-glutamate-forming) activity (0%)			IPR032095 (100%);IPR005097 (99%);IPR036291 (99%)	Saccharopine dehydrogenase, C-terminal (100%);Saccharopine dehydrogenase, NADP binding domain (99%);NAD(P)-binding domain superfamily (99%)
AFDHLLSALEDLSGQLGHNYLR	Craniata	Eukaryota	Metazoa			Chordata	Craniata																									GO:0016021 (100%);GO:0016324 (27%);GO:0031526 (27%)	integral component of membrane (100%);apical plasma membrane (27%);brush border membrane (27%)	GO:0015385 (100%);GO:0030165 (24%);GO:0015386 (7%)	sodium:proton antiporter activity (100%);PDZ domain binding (24%);potassium:proton antiporter activity (7%)	GO:0006885 (94%);GO:0098719 (29%);GO:0051453 (7%)	regulation of pH (94%);sodium ion import across plasma membrane (29%);regulation of intracellular pH (7%)	IPR018422 (100%);IPR006153 (99%);IPR004709 (99%)	Cation/H+ exchanger, CPA1 family (100%);Cation/H+ exchanger (99%);Na+/H+ exchanger (99%)
AFDLGGHQLAR	root																													3.6.5.- (100%)	Acting on GTP; involved in cellular and subcellular movement (100%)	GO:0005783 (88%);GO:0005794 (86%);GO:0030127 (16%)	endoplasmic reticulum (88%);Golgi apparatus (86%);COPII vesicle coat (16%)	GO:0005525 (100%);GO:0003924 (16%);GO:0016787 (3%)	GTP binding (100%);GTPase activity (16%);hydrolase activity (3%)	GO:0006886 (84%);GO:0016192 (72%);GO:0003400 (16%)	intracellular protein transport (84%);vesicle-mediated transport (72%);regulation of COPII vesicle coating (16%)	IPR006689 (100%);IPR027417 (98%);IPR006687 (94%)	Small GTPase superfamily, ARF/SAR type (100%);P-loop containing nucleoside triphosphate hydrolase (98%);Small GTPase superfamily, SAR1-type (94%)
AFEANPSEELFR	Bacteria	Bacteria																														GO:0005840 (100%);GO:0005829 (0%);GO:0015935 (0%)	ribosome (100%);cytosol (0%);small ribosomal subunit (0%)	GO:0003735 (98%);GO:0019843 (97%);GO:0003723 (2%)	structural constituent of ribosome (98%);rRNA binding (97%);RNA binding (2%)	GO:0006412 (100%)	translation (100%)	IPR002583 (100%);IPR036510 (100%)	Ribosomal protein S20 (100%);Ribosomal protein S20 superfamily (100%)
AFEASDLDFSELYGSLK	Prevotella copri	Bacteria				Bacteroidetes			Bacteroidia				Bacteroidales					Prevotellaceae				Prevotella				Prevotella copri						GO:0005840 (100%)	ribosome (100%)			GO:0042254 (100%)	ribosome biogenesis (100%)	IPR001790 (100%)	Ribosomal protein L10P (100%)
AFEASDLDFSELYGYLK	Prevotella copri	Bacteria				Bacteroidetes			Bacteroidia				Bacteroidales					Prevotellaceae				Prevotella				Prevotella copri						GO:0005840 (100%)	ribosome (100%)			GO:0042254 (100%)	ribosome biogenesis (100%)	IPR001790 (100%)	Ribosomal protein L10P (100%)
AFELAEELKEHLNFLYLK	[Mannheimia] succiniciproducens	Bacteria				Proteobacteria			Gammaproteobacteria				Pasteurellales					Pasteurellaceae				Basfia				[Mannheimia] succiniciproducens				1.1.1.86 (100%)	Ketol-acid reductoisomerase (NADP(+)) (100%)			GO:0000287 (100%);GO:0004455 (100%)	magnesium ion binding (100%);ketol-acid reductoisomerase activity (100%)	GO:0009097 (100%);GO:0009099 (100%)	isoleucine biosynthetic process (100%);valine biosynthetic process (100%)
AFENLEVWFVTGAQLLYGGETVK	Prevotella copri	Bacteria				Bacteroidetes			Bacteroidia				Bacteroidales					Prevotellaceae				Prevotella				Prevotella copri				5.3.1.4 (100%)	L-arabinose isomerase (100%)	GO:0005737 (100%)	cytoplasm (100%)	GO:0008733 (100%);GO:0030145 (100%)	L-arabinose isomerase activity (100%);manganese ion binding (100%)	GO:0019569 (100%)	L-arabinose catabolic process to xylulose 5-phosphate (100%)	IPR003762 (100%);IPR004216 (100%);IPR009015 (100%)	L-arabinose isomerase (100%);L-fucose/L-arabinose isomerase, C-terminal (100%);L-fucose isomerase, N-terminal/central domain superfamily (100%)
AFEPLLLAGR	Petrosaviidae	Eukaryota	Viridiplantae			Streptophyta	Streptophytina		Magnoliopsida	Petrosaviidae																						GO:0005840 (71%);GO:0015935 (29%);GO:0022627 (29%)	ribosome (71%);small ribosomal subunit (29%);cytosolic small ribosomal subunit (29%)	GO:0003735 (100%);GO:0003723 (29%)	structural constituent of ribosome (100%);RNA binding (29%)	GO:0006412 (100%);GO:0000462 (29%)	translation (100%);maturation of SSU-rRNA from tricistronic rRNA transcript (SSU-rRNA, 5.8S rRNA, LSU-rRNA) (29%)	IPR000754 (100%);IPR014721 (100%);IPR020568 (100%)	Ribosomal protein S9 (100%);Ribosomal protein S5 domain 2-type fold, subgroup (100%);Ribosomal protein S5 domain 2-type fold (100%)
AFEPVAQSAGGAASATGWNK	Bacilli	Bacteria				Firmicutes			Bacilli																					2.8.3.16 (100%)	Formyl-CoA transferase (100%)			GO:0033608 (95%);GO:0008410 (5%)	formyl-CoA transferase activity (95%);CoA-transferase activity (5%)	GO:0033611 (81%)	oxalate catabolic process (81%)	IPR003673 (100%);IPR023606 (100%);IPR017659 (81%)	CoA-transferase family III (100%);CoA-transferase family III domain superfamily (100%);Formyl-CoA:oxalate CoA-transferase (81%)
AFEVQVPAGSR	Sus scrofa	Eukaryota	Metazoa			Chordata	Craniata	Sarcopterygii	Mammalia			Laurasiatheria	Artiodactyla	Suina				Suidae				Sus				Sus scrofa						GO:0016021 (100%);GO:0002080 (33%);GO:0005886 (33%)	integral component of membrane (100%);acrosomal membrane (33%);plasma membrane (33%)	GO:0005355 (50%);GO:0033300 (33%);GO:0055056 (33%)	glucose transmembrane transporter activity (50%);dehydroascorbic acid transmembrane transporter activity (33%);D-glucose transmembrane transporter activity (33%)	GO:1904659 (17%)	glucose transmembrane transport (17%)	IPR003663 (100%);IPR005828 (100%);IPR005829 (100%)	Sugar/inositol transporter (100%);Major facilitator, sugar transporter-like (100%);Sugar transporter, conserved site (100%)
AFEYGAPPHGGLAFGLDR	Bacteria	Bacteria																												6.1.1.23 (94%);6.1.1.12 (6%)	Aspartate--tRNA(Asn) ligase (94%);Aspartate--tRNA ligase (6%)	GO:0005737 (95%)	cytoplasm (95%)	GO:0005524 (100%);GO:0003676 (86%);GO:0004815 (86%)	ATP binding (100%);nucleic acid binding (86%);aspartate-tRNA ligase activity (86%)	GO:0006422 (86%);GO:0006418 (14%)	aspartyl-tRNA aminoacylation (86%);tRNA aminoacylation for protein translation (14%)	IPR004364 (100%);IPR004524 (100%);IPR002312 (97%)	Aminoacyl-tRNA synthetase, class II (D/K/N) (100%);Aspartate-tRNA ligase, type 1 (100%);Aspartyl/Asparaginyl-tRNA synthetase, class IIb (97%)
AFFGNSGAEANEGALK	Firmicutes	Bacteria				Firmicutes																								2.6.1.11 (100%)	Acetylornithine transaminase (100%)	GO:0005737 (100%)	cytoplasm (100%)	GO:0003992 (100%);GO:0030170 (89%)	N2-acetyl-L-ornithine:2-oxoglutarate 5-aminotransferase activity (100%);pyridoxal phosphate binding (89%)	GO:0006526 (100%)	arginine biosynthetic process (100%)	IPR004636 (100%);IPR005814 (100%);IPR015421 (100%)	Acetylornithine/Succinylornithine transaminase family (100%);Aminotransferase class-III (100%);Pyridoxal phosphate-dependent transferase, major domain (100%)
AFGALDLLVLNAAQQLAHEK	Lactobacillales	Bacteria				Firmicutes			Bacilli				Lactobacillales																	1.-.-.- (50%);1.1.1.47 (50%)	Oxidoreductases (50%);Glucose 1-dehydrogenase (NAD(P)(+)) (50%)			GO:0016491 (50%);GO:0047936 (50%)	oxidoreductase activity (50%);glucose 1-dehydrogenase [NAD(P)] activity (50%)			IPR002347 (100%);IPR036291 (100%)	Short-chain dehydrogenase/reductase SDR (100%);NAD(P)-binding domain superfamily (100%)
AFGFSHLEALLDDSK	Mammalia	Eukaryota	Metazoa			Chordata	Craniata	Sarcopterygii	Mammalia																					3.4.19.12 (100%)	Ubiquitinyl hydrolase 1 (100%)	GO:0005634 (70%);GO:0005737 (2%);GO:0005654 (1%)	nucleus (70%);cytoplasm (2%);nucleoplasm (1%)	GO:0004843 (100%);GO:0019784 (77%);GO:0043130 (77%)	thiol-dependent ubiquitin-specific protease activity (100%);NEDD8-specific protease activity (77%);ubiquitin binding (77%)	GO:0071108 (77%);GO:0006974 (28%);GO:1901315 (28%)	protein K48-linked deubiquitination (77%);cellular response to DNA damage stimulus (28%);negative regulation of histone H2A K63-linked ubiquitination (28%)	IPR019400 (100%);IPR030298 (100%);IPR038765 (100%)	Peptidase C65, otubain (100%);Ubiquitin thioesterase OTUB1 (100%);Papain-like cysteine peptidase superfamily (100%)
AFGGADTLATSAAMANTLK	Acidaminococcus fermentans	Bacteria				Firmicutes			Negativicutes				Acidaminococcales					Acidaminococcaceae				Acidaminococcus				Acidaminococcus fermentans								GO:0009055 (100%);GO:0000166 (25%)	electron transfer activity (100%);nucleotide binding (25%)			IPR012255 (100%);IPR014729 (100%);IPR014730 (100%)	Electron transfer flavoprotein, beta subunit (100%);Rossmann-like alpha/beta/alpha sandwich fold (100%);Electron transfer flavoprotein, alpha/beta-subunit, N-terminal (100%)
AFGGALGGFTTGR	Bacteroidetes	Bacteria				Bacteroidetes																								2.3.1.29 (100%)	Glycine C-acetyltransferase (100%)			GO:0030170 (100%);GO:0008890 (100%);GO:0016874 (37%)	pyridoxal phosphate binding (100%);glycine C-acetyltransferase activity (100%);ligase activity (37%)	GO:0009058 (98%);GO:0019518 (97%);GO:0006567 (1%)	biosynthetic process (98%);L-threonine catabolic process to glycine (97%);threonine catabolic process (1%)	IPR004839 (100%);IPR015421 (100%);IPR015424 (100%)	Aminotransferase, class I/classII (100%);Pyridoxal phosphate-dependent transferase, major domain (100%);Pyridoxal phosphate-dependent transferase (100%)
AFGGQSLDFGK	Eukaryota	Eukaryota																												1.3.5.1 (100%)	Succinate dehydrogenase (quinone) (100%)	GO:0005743 (76%);GO:0005749 (14%);GO:0045273 (7%)	mitochondrial inner membrane (76%);mitochondrial respiratory chain complex II, succinate dehydrogenase complex (ubiquinone) (14%);respiratory chain complex II (7%)	GO:0008177 (92%);GO:0050660 (84%);GO:0016491 (21%)	succinate dehydrogenase (ubiquinone) activity (92%);flavin adenine dinucleotide binding (84%);oxidoreductase activity (21%)	GO:0006099 (92%);GO:0022900 (70%);GO:0006121 (14%)	tricarboxylic acid cycle (92%);electron transport chain (70%);mitochondrial electron transport, succinate to ubiquinone (14%)	IPR003953 (100%);IPR036188 (100%);IPR027477 (96%)	FAD-dependent oxidoreductase 2, FAD binding domain (100%);FAD/NAD(P)-binding domain superfamily (100%);Succinate dehydrogenase/fumarate reductase flavoprotein, catalytic domain superfamily (96%)
AFGLTVGAPSGLGLVLADTASK	Clostridiales	Bacteria				Firmicutes			Clostridia				Clostridiales																			GO:0031469 (100%)	polyhedral organelle (100%)	GO:0005198 (100%)	structural molecule activity (100%)			IPR000249 (100%);IPR009193 (100%);IPR030984 (100%)	Microcompartment protein, bacteria (100%);Polyhedral organelle shell protein, EutL/PduB type (100%);Microcompartment protein PduB (100%)
AFGNVYDAAK	Acidaminococcus fermentans	Bacteria				Firmicutes			Negativicutes				Acidaminococcales					Acidaminococcaceae				Acidaminococcus				Acidaminococcus fermentans								GO:0000166 (67%);GO:0016639 (67%);GO:0016491 (33%)	nucleotide binding (67%);oxidoreductase activity, acting on the CH-NH2 group of donors, NAD or NADP as acceptor (67%);oxidoreductase activity (33%)	GO:0006520 (100%)	cellular amino acid metabolic process (100%)	IPR006096 (100%);IPR036291 (100%);IPR006095 (67%)	Glutamate/phenylalanine/leucine/valine dehydrogenase, C-terminal (100%);NAD(P)-binding domain superfamily (100%);Glutamate/phenylalanine/leucine/valine dehydrogenase (67%)
AFGPALVGWR	Eukaryota	Eukaryota																														GO:0016021 (100%);GO:0000326 (1%);GO:0009705 (1%)	integral component of membrane (100%);protein storage vacuole (1%);plant-type vacuole membrane (1%)	GO:0015267 (75%);GO:0015250 (17%)	channel activity (75%);water channel activity (17%)	GO:0006914 (1%)	autophagy (1%)	IPR000425 (100%);IPR023271 (100%);IPR034294 (99%)	Major intrinsic protein (100%);Aquaporin-like (100%);Aquaporin transporter (99%)
AFGPGLQGGSAGSPAR	Mammalia	Eukaryota	Metazoa			Chordata	Craniata	Sarcopterygii	Mammalia																							GO:0005886 (23%);GO:0005829 (21%);GO:0015629 (21%)	plasma membrane (23%);cytosol (21%);actin cytoskeleton (21%)	GO:0003779 (79%);GO:0008134 (21%);GO:0034988 (21%)	actin binding (79%);transcription factor binding (21%);Fc-gamma receptor I complex binding (21%)	GO:0007195 (21%);GO:0031532 (21%);GO:0034394 (21%)	adenylate cyclase-inhibiting dopamine receptor signaling pathway (21%);actin cytoskeleton reorganization (21%);protein localization to cell surface (21%)	IPR001298 (100%);IPR013783 (100%);IPR014756 (100%)	Filamin/ABP280 repeat (100%);Immunoglobulin-like fold (100%);Immunoglobulin E-set (100%)
AFGTPAAVVVGKPGTAESFAETLGK	Corynebacterium xerosis	Bacteria				Actinobacteria			Actinobacteria				Corynebacteriales					Corynebacteriaceae				Corynebacterium				Corynebacterium xerosis								GO:0009055 (100%);GO:0050660 (100%)	electron transfer activity (100%);flavin adenine dinucleotide binding (100%)			IPR001308 (100%);IPR014729 (100%);IPR014730 (100%)	Electron transfer flavoprotein alpha subunit/FixB (100%);Rossmann-like alpha/beta/alpha sandwich fold (100%);Electron transfer flavoprotein, alpha/beta-subunit, N-terminal (100%)
AFGTPLLTNDGVTLAK	Anaerostipes	Bacteria				Firmicutes			Clostridia				Clostridiales					Lachnospiraceae				Anaerostipes										GO:0005737 (100%)	cytoplasm (100%)	GO:0005524 (100%);GO:0051082 (100%)	ATP binding (100%);unfolded protein binding (100%)	GO:0042026 (100%)	protein refolding (100%)	IPR001844 (100%);IPR002423 (100%);IPR018370 (100%)	Chaperonin Cpn60 (100%);Chaperonin Cpn60/TCP-1 family (100%);Chaperonin Cpn60, conserved site (100%)
AFGVLPQLLLDR	Ascomycota	Eukaryota	Fungi	Dikarya		Ascomycota																								2.3.3.16 (100%)	Citrate synthase (unknown stereospecificity) (100%)	GO:0005739 (5%);GO:0005759 (4%);GO:0016021 (1%)	mitochondrion (5%);mitochondrial matrix (4%);integral component of membrane (1%)	GO:0004108 (99%);GO:0000049 (2%);GO:0002161 (2%)	citrate (Si)-synthase activity (99%);tRNA binding (2%);aminoacyl-tRNA editing activity (2%)	GO:0006099 (99%);GO:0006101 (99%);GO:0046356 (5%)	tricarboxylic acid cycle (99%);citrate metabolic process (99%);acetyl-CoA catabolic process (5%)	IPR002020 (100%);IPR010109 (100%);IPR016142 (100%)	Citrate synthase (100%);Citrate synthase, eukaryotic-type (100%);Citrate synthase-like, large alpha subdomain (100%)
AFGVSSHYDTALHEWFAK	Prevotella	Bacteria				Bacteroidetes			Bacteroidia				Bacteroidales					Prevotellaceae				Prevotella												GO:0003937 (100%);GO:0004643 (100%)	IMP cyclohydrolase activity (100%);phosphoribosylaminoimidazolecarboxamide formyltransferase activity (100%)	GO:0006164 (100%)	purine nucleotide biosynthetic process (100%)	IPR002695 (100%);IPR011607 (100%);IPR036914 (100%)	Bifunctional purine biosynthesis protein PurH-like (100%);Methylglyoxal synthase-like domain (100%);Methylglyoxal synthase-like domain superfamily (100%)
AFLDLSQVTK	Firmicutes	Bacteria				Firmicutes																								3.6.1.17 (100%)	Bis(5'-nucleosyl)-tetraphosphatase (asymmetrical) (100%)			GO:0003824 (78%);GO:0016787 (19%);GO:0004081 (4%)	catalytic activity (78%);hydrolase activity (19%);bis(5'-nucleosyl)-tetraphosphatase (asymmetrical) activity (4%)			IPR001310 (103%);IPR011146 (103%);IPR036265 (103%)	Histidine triad (HIT) protein (103%);HIT-like domain (103%);HIT-like superfamily (103%)
AFLDVVTEELKK	Bacteria	Bacteria																																GO:0003677 (100%)	DNA binding (100%)	GO:0030261 (95%)	chromosome condensation (95%)
AFLGAASGLPAQHFN	Bacilli	Bacteria				Firmicutes			Bacilli																					6.3.4.2 (100%)	CTP synthase (glutamine hydrolyzing) (100%)			GO:0003883 (100%);GO:0005524 (96%);GO:0046872 (96%)	CTP synthase activity (100%);ATP binding (96%);metal ion binding (96%)	GO:0006541 (96%);GO:0044210 (96%)	glutamine metabolic process (96%);'de novo' CTP biosynthetic process (96%)	IPR004468 (104%);IPR017456 (104%);IPR017926 (104%)	CTP synthase (104%);CTP synthase, N-terminal (104%);Glutamine amidotransferase (104%)
AFLGLEDNKPEALQNLTEAFK	Megasphaera elsdenii	Bacteria				Firmicutes			Negativicutes				Veillonellales					Veillonellaceae				Megasphaera				Megasphaera elsdenii				7.-.-.- (100%)	Translocases (100%)	GO:0005886 (100%)	plasma membrane (100%)	GO:0009055 (100%);GO:0046872 (100%);GO:0051539 (100%)	electron transfer activity (100%);metal ion binding (100%);4 iron, 4 sulfur cluster binding (100%)			IPR010208 (100%);IPR011538 (100%);IPR017896 (100%)	Ion-translocating oxidoreductase complex, subunit RnfC/RsxC (100%);NADH-ubiquinone oxidoreductase 51kDa subunit, FMN-binding domain (100%);4Fe-4S ferredoxin-type, iron-sulphur binding domain (100%)
AFLLVEPDLSFELGK	Aerococcus suis	Bacteria				Firmicutes			Bacilli				Lactobacillales					Aerococcaceae				Aerococcus				Aerococcus suis				2.7.3.9 (100%)	Phosphoenolpyruvate--protein phosphotransferase (100%)	GO:0005737 (100%)	cytoplasm (100%)	GO:0008965 (100%);GO:0016301 (100%);GO:0046872 (100%)	phosphoenolpyruvate-protein phosphotransferase activity (100%);kinase activity (100%);metal ion binding (100%)	GO:0009401 (100%)	phosphoenolpyruvate-dependent sugar phosphotransferase system (100%)	IPR000121 (100%);IPR006318 (100%);IPR008279 (100%)	PEP-utilising enzyme, C-terminal (100%);Phosphotransferase system, enzyme I-like (100%);PEP-utilising enzyme, mobile domain (100%)
AFLPGSLVDVRPVK	Bacteria	Bacteria																														GO:0005840 (98%);GO:0022627 (0%)	ribosome (98%);cytosolic small ribosomal subunit (0%)	GO:0003723 (88%);GO:0003735 (87%);GO:0003676 (11%)	RNA binding (88%);structural constituent of ribosome (87%);nucleic acid binding (11%)	GO:0006412 (87%)	translation (87%)	IPR003029 (100%);IPR012340 (100%);IPR022967 (100%)	S1 domain (100%);Nucleic acid-binding, OB-fold (100%);RNA-binding domain, S1 (100%)
AFLPGSLVDVRPVR	root																													2.7.4.25 (100%)	(d)CMP kinase (100%)	GO:0005840 (100%);GO:0022627 (0%);GO:0005737 (0%)	ribosome (100%);cytosolic small ribosomal subunit (0%);cytoplasm (0%)	GO:0003723 (92%);GO:0003735 (86%);GO:0003676 (3%)	RNA binding (92%);structural constituent of ribosome (86%);nucleic acid binding (3%)	GO:0006412 (86%);GO:0006220 (0%);GO:0000028 (0%)	translation (86%);pyrimidine nucleotide metabolic process (0%);ribosomal small subunit assembly (0%)	IPR003029 (100%);IPR012340 (100%);IPR022967 (100%)	S1 domain (100%);Nucleic acid-binding, OB-fold (100%);RNA-binding domain, S1 (100%)
AFLQNLLSASQAR	Mammalia	Eukaryota	Metazoa			Chordata	Craniata	Sarcopterygii	Mammalia																					3.7.1.2 (100%)	Fumarylacetoacetase (100%)			GO:0004334 (100%);GO:0046872 (100%);GO:0005085 (3%)	fumarylacetoacetase activity (100%);metal ion binding (100%);guanyl-nucleotide exchange factor activity (3%)	GO:0006559 (100%);GO:0006572 (100%);GO:0006527 (17%)	L-phenylalanine catabolic process (100%);tyrosine catabolic process (100%);arginine catabolic process (17%)	IPR005959 (100%);IPR011234 (100%);IPR015377 (100%)	Fumarylacetoacetase (100%);Fumarylacetoacetase-like, C-terminal (100%);Fumarylacetoacetase, N-terminal (100%)
AFLTLAEDLLR	Craniata	Eukaryota	Metazoa			Chordata	Craniata																									GO:0005794 (28%);GO:0032593 (28%);GO:0055037 (28%)	Golgi apparatus (28%);insulin-responsive compartment (28%);recycling endosome (28%)	GO:0003924 (100%);GO:0005525 (100%);GO:0019003 (27%)	GTPase activity (100%);GTP binding (100%);GDP binding (27%)	GO:0016197 (27%);GO:0071786 (27%);GO:0097051 (27%)	endosomal transport (27%);endoplasmic reticulum tubular network organization (27%);establishment of protein localization to endoplasmic reticulum membrane (27%)	IPR001806 (100%);IPR027417 (100%);IPR005225 (98%)	Small GTPase (100%);P-loop containing nucleoside triphosphate hydrolase (100%);Small GTP-binding protein domain (98%)
AFLVEEPDLSFELSK	Lactobacillales	Bacteria				Firmicutes			Bacilli				Lactobacillales																	2.7.3.9 (100%)	Phosphoenolpyruvate--protein phosphotransferase (100%)	GO:0005737 (100%)	cytoplasm (100%)	GO:0008965 (100%);GO:0016301 (100%);GO:0046872 (100%)	phosphoenolpyruvate-protein phosphotransferase activity (100%);kinase activity (100%);metal ion binding (100%)	GO:0009401 (100%)	phosphoenolpyruvate-dependent sugar phosphotransferase system (100%)	IPR000121 (100%);IPR006318 (100%);IPR008279 (100%)	PEP-utilising enzyme, C-terminal (100%);Phosphotransferase system, enzyme I-like (100%);PEP-utilising enzyme, mobile domain (100%)
AFLVGYVPDK	Prevotella	Bacteria				Bacteroidetes			Bacteroidia				Bacteroidales					Prevotellaceae				Prevotella
AFLVTDSFLYK	Bacteria	Bacteria																												1.2.1.- (100%)	With NAD(+) or NADP(+) as acceptor (100%)			GO:0004022 (100%);GO:0008774 (97%);GO:0046872 (97%)	alcohol dehydrogenase (NAD+) activity (100%);acetaldehyde dehydrogenase (acetylating) activity (97%);metal ion binding (97%)	GO:0006066 (94%);GO:0015976 (94%)	alcohol metabolic process (94%);carbon utilization (94%)	IPR001670 (100%);IPR016161 (100%);IPR016163 (100%)	Alcohol dehydrogenase, iron-type/glycerol dehydrogenase GldA (100%);Aldehyde/histidinol dehydrogenase (100%);Aldehyde dehydrogenase, C-terminal (100%)
AFNVPVYELLGGAAR	Lactobacillales	Bacteria				Firmicutes			Bacilli				Lactobacillales																	4.2.1.6 (93%);4.2.1.39 (7%)	Galactonate dehydratase (93%);Gluconate dehydratase (7%)			GO:0008869 (100%);GO:0047929 (3%)	galactonate dehydratase activity (100%);gluconate dehydratase activity (3%)	GO:0034194 (97%)	D-galactonate catabolic process (97%)	IPR013341 (100%);IPR013342 (100%);IPR029017 (100%)	Mandelate racemase/muconate lactonizing enzyme, N-terminal domain (100%);Mandelate racemase/muconate lactonizing enzyme, C-terminal (100%);Enolase-like, N-terminal (100%)
AFPADLTFRPAQETGK	Prevotella copri	Bacteria				Bacteroidetes			Bacteroidia				Bacteroidales					Prevotellaceae				Prevotella				Prevotella copri
AFQNLSSFDTSMVEQVTETAK	Lactobacillus	Bacteria				Firmicutes			Bacilli				Lactobacillales					Lactobacillaceae				Lactobacillus										GO:0005737 (100%)	cytoplasm (100%)					IPR006015 (100%);IPR006016 (100%);IPR014729 (100%)	Universal stress protein A family (100%);UspA (100%);Rossmann-like alpha/beta/alpha sandwich fold (100%)
AFQNLSSFDTSMVEQVTETAKK	Lactobacillus	Bacteria				Firmicutes			Bacilli				Lactobacillales					Lactobacillaceae				Lactobacillus										GO:0005737 (100%)	cytoplasm (100%)
AFSFSPQVLVEK	Bacteroidales	Bacteria				Bacteroidetes			Bacteroidia				Bacteroidales																	6.3.5.5 (100%);6.3.4.6 (0%)	Carbamoyl-phosphate synthase (glutamine-hydrolyzing) (100%);Urea carboxylase (0%)	GO:0005737 (0%)	cytoplasm (0%)	GO:0005524 (99%);GO:0046872 (99%);GO:0004088 (99%)	ATP binding (99%);metal ion binding (99%);carbamoyl-phosphate synthase (glutamine-hydrolyzing) activity (99%)	GO:0006807 (97%);GO:0006541 (1%);GO:0044205 (1%)	nitrogen compound metabolic process (97%);glutamine metabolic process (1%);'de novo' UMP biosynthetic process (1%)	IPR005479 (100%);IPR005483 (100%);IPR011761 (100%)	Carbamoyl-phosphate synthetase large subunit-like, ATP-binding domain (100%);Carbamoyl-phosphate synthase large subunit, CPSase domain (100%);ATP-grasp fold (100%)
AFSQVAPDDLESLSVLK	Prevotella	Bacteria				Bacteroidetes			Bacteroidia				Bacteroidales					Prevotellaceae				Prevotella										GO:0009279 (100%);GO:0016021 (100%)	cell outer membrane (100%);integral component of membrane (100%)					IPR008969 (100%);IPR012910 (100%);IPR023996 (100%)	Carboxypeptidase-like, regulatory domain superfamily (100%);TonB-dependent receptor, plug domain (100%);TonB-dependent outer membrane protein, SusC/RagA (100%)
AFTAQLLLNHLQAR	Bacteria	Bacteria																												4.99.1.3 (100%)	Sirohydrochlorin cobaltochelatase (100%)			GO:0016852 (100%);GO:0046872 (2%)	sirohydrochlorin cobaltochelatase activity (100%);metal ion binding (2%)	GO:0019251 (95%)	anaerobic cobalamin biosynthetic process (95%)	IPR010388 (100%);IPR037250 (20%)	Anaerobic cobalt chelatase (100%);NEAT domain superfamily (20%)
AFTAQLLLNHVQAR	Bacteria	Bacteria																												4.99.1.3 (85%);4.99.1.- (15%)	Sirohydrochlorin cobaltochelatase (85%);Other lyases (15%)			GO:0016852 (100%);GO:0046872 (1%)	sirohydrochlorin cobaltochelatase activity (100%);metal ion binding (1%)	GO:0019251 (99%)	anaerobic cobalamin biosynthetic process (99%)	IPR010388 (100%);IPR037250 (4%);IPR002491 (0%)	Anaerobic cobalt chelatase (100%);NEAT domain superfamily (4%);ABC transporter periplasmic binding domain (0%)
AFTDAGAELELK	Clostridiales	Bacteria				Firmicutes			Clostridia				Clostridiales																			GO:0005840 (100%)	ribosome (100%)	GO:0003735 (100%)	structural constituent of ribosome (100%)	GO:0006412 (100%)	translation (100%)	IPR000206 (100%);IPR013823 (100%);IPR014719 (100%)	Ribosomal protein L7/L12 (100%);Ribosomal protein L7/L12, C-terminal (100%);Ribosomal protein L7/L12, C-terminal/adaptor protein ClpS-like (100%)
AFTDVVAEELKK	Clostridiales	Bacteria				Firmicutes			Clostridia				Clostridiales																					GO:0003677 (100%)	DNA binding (100%)	GO:0030261 (58%)	chromosome condensation (58%)
AFTDVVTEQLK	Lachnospiraceae bacterium	Bacteria				Firmicutes			Clostridia				Clostridiales					Lachnospiraceae								Lachnospiraceae bacterium								GO:0003677 (100%)	DNA binding (100%)	GO:0030261 (100%)	chromosome condensation (100%)	IPR000119 (100%);IPR010992 (100%);IPR020816 (100%)	Histone-like DNA-binding protein (100%);Integration host factor (IHF)-like DNA-binding domain superfamily (100%);Histone-like DNA-binding protein, conserved site (100%)
AFTSQLLLNHVQAR	Lachnospiraceae bacterium	Bacteria				Firmicutes			Clostridia				Clostridiales					Lachnospiraceae								Lachnospiraceae bacterium								GO:0016852 (100%)	sirohydrochlorin cobaltochelatase activity (100%)	GO:0019251 (100%)	anaerobic cobalamin biosynthetic process (100%)	IPR010388 (100%);IPR037250 (20%)	Anaerobic cobalt chelatase (100%);NEAT domain superfamily (20%)
AFVDVVTEELKK	Clostridiales	Bacteria				Firmicutes			Clostridia				Clostridiales																					GO:0003677 (100%)	DNA binding (100%)	GO:0030261 (100%)	chromosome condensation (100%)
AFVEVNETGTEAAATTLAK	Triticinae	Eukaryota	Viridiplantae			Streptophyta	Streptophytina		Magnoliopsida	Petrosaviidae			Poales					Poaceae	Pooideae	Triticeae	Triticinae											GO:0005615 (100%)	extracellular space (100%)	GO:0004867 (22%)	serine-type endopeptidase inhibitor activity (22%)	GO:0010951 (22%)	negative regulation of endopeptidase activity (22%)	IPR000215 (100%);IPR023795 (100%);IPR023796 (100%)	Serpin family (100%);Serpin, conserved site (100%);Serpin domain (100%)
AFVFPGQGSQFVGMGK	Bacteria	Bacteria																												2.3.1.39 (100%)	[Acyl-carrier-protein] S-malonyltransferase (100%)	GO:0005835 (1%)	fatty acid synthase complex (1%)	GO:0004314 (98%);GO:0016740 (2%)	[acyl-carrier-protein] S-malonyltransferase activity (98%);transferase activity (2%)	GO:0006633 (1%);GO:0055114 (1%)	fatty acid biosynthetic process (1%);oxidation-reduction process (1%)	IPR001227 (100%);IPR014043 (100%);IPR016035 (100%)	Acyl transferase domain superfamily (100%);Acyl transferase (100%);Acyl transferase/acyl hydrolase/lysophospholipase (100%)
AFVLPTNEELVLAR	Clostridium	Bacteria				Firmicutes			Clostridia				Clostridiales					Clostridiaceae				Clostridium								2.7.2.1 (100%)	Acetate kinase (100%)	GO:0005737 (100%)	cytoplasm (100%)	GO:0000287 (100%);GO:0005524 (100%);GO:0008776 (100%)	magnesium ion binding (100%);ATP binding (100%);acetate kinase activity (100%)	GO:0006082 (100%);GO:0006085 (100%)	organic acid metabolic process (100%);acetyl-CoA biosynthetic process (100%)	IPR000890 (100%);IPR004372 (100%);IPR023865 (100%)	Aliphatic acid kinase, short-chain (100%);Acetate/propionate kinase (100%);Aliphatic acid kinase, short-chain, conserved site (100%)
AFVPLAEMFGYATVLR	Bacteria	Bacteria																														GO:0005737 (96%)	cytoplasm (96%)	GO:0003746 (100%);GO:0005525 (98%);GO:0003924 (91%)	translation elongation factor activity (100%);GTP binding (98%);GTPase activity (91%)			IPR000640 (100%);IPR005517 (100%);IPR014721 (100%)	Elongation factor EFG, domain V-like (100%);Translation elongation factor EFG/EF2, domain IV (100%);Ribosomal protein S5 domain 2-type fold, subgroup (100%)
AFVPLSEMFGYATTLR	Firmicutes	Bacteria				Firmicutes																										GO:0005737 (96%)	cytoplasm (96%)	GO:0003746 (100%);GO:0005525 (100%);GO:0003924 (97%)	translation elongation factor activity (100%);GTP binding (100%);GTPase activity (97%)			IPR000640 (100%);IPR005517 (100%);IPR014721 (100%)	Elongation factor EFG, domain V-like (100%);Translation elongation factor EFG/EF2, domain IV (100%);Ribosomal protein S5 domain 2-type fold, subgroup (100%)
AFVTNLGGR	Bacteria	Bacteria																												2.7.3.9 (100%)	Phosphoenolpyruvate--protein phosphotransferase (100%)	GO:0005737 (97%)	cytoplasm (97%)	GO:0008965 (98%);GO:0046872 (97%);GO:0016301 (97%)	phosphoenolpyruvate-protein phosphotransferase activity (98%);metal ion binding (97%);kinase activity (97%)	GO:0009401 (99%);GO:0016310 (3%)	phosphoenolpyruvate-dependent sugar phosphotransferase system (99%);phosphorylation (3%)	IPR008279 (100%);IPR036637 (100%);IPR018274 (100%)	PEP-utilising enzyme, mobile domain (100%);Phosphohistidine domain superfamily (100%);PEP-utilising enzyme, active site (100%)
AFYAELYHLLSSNLEK	Mammalia	Eukaryota	Metazoa			Chordata	Craniata	Sarcopterygii	Mammalia																							GO:0008537 (99%);GO:0005654 (8%);GO:0005737 (8%)	proteasome activator complex (99%);nucleoplasm (8%);cytoplasm (8%)	GO:0042802 (24%);GO:0061133 (8%)	identical protein binding (24%);endopeptidase activator activity (8%)	GO:0010950 (8%);GO:0061136 (8%);GO:2000045 (8%)	positive regulation of endopeptidase activity (8%);regulation of proteasomal protein catabolic process (8%);regulation of G1/S transition of mitotic cell cycle (8%)	IPR003186 (100%);IPR009077 (100%);IPR036252 (100%)	Proteasome activator PA28, C-terminal domain (100%);Proteasome activator PA28 (100%);Proteasome activator superfamily (100%)
AFYPVETLLK	Firmicutes	Bacteria				Firmicutes																								4.3.3.7 (100%);4.1.2.- (67%);4.1.3.3 (33%)	4-hydroxy-tetrahydrodipicolinate synthase (100%);Aldehyde-lyases (67%);N-acetylneuraminate lyase (33%)			GO:0016829 (92%);GO:0008840 (8%);GO:0008747 (3%)	lyase activity (92%);4-hydroxy-tetrahydrodipicolinate synthase activity (8%);N-acetylneuraminate lyase activity (3%)			IPR002220 (100%);IPR013785 (100%)	DapA-like (100%);Aldolase-type TIM barrel (100%)
AGAANLVPNSTGAAK	Bacteria	Bacteria																												1.2.1.- (97%);1.2.1.12 (3%)	With NAD(+) or NADP(+) as acceptor (97%);Glyceraldehyde-3-phosphate dehydrogenase (phosphorylating) (3%)	GO:0005737 (1%)	cytoplasm (1%)	GO:0050661 (96%);GO:0051287 (96%);GO:0016620 (95%)	NADP binding (96%);NAD binding (96%);oxidoreductase activity, acting on the aldehyde or oxo group of donors, NAD or NADP as acceptor (95%)	GO:0006006 (96%);GO:0006096 (1%);GO:0006735 (0%)	glucose metabolic process (96%);glycolytic process (1%);NADH regeneration (0%)	IPR020829 (100%);IPR020831 (99%);IPR020830 (98%)	Glyceraldehyde 3-phosphate dehydrogenase, catalytic domain (100%);Glyceraldehyde/Erythrose phosphate dehydrogenase family (99%);Glyceraldehyde 3-phosphate dehydrogenase, active site (98%)
AGAAPYVQAFDSLLAGPVAEYLK	Mammalia	Eukaryota	Metazoa			Chordata	Craniata	Sarcopterygii	Mammalia																							GO:0030864 (14%);GO:0005886 (3%);GO:0005576 (1%)	cortical actin cytoskeleton (14%);plasma membrane (3%);extracellular region (1%)	GO:0003779 (100%);GO:0008179 (6%)	actin binding (100%);adenylate cyclase binding (6%)	GO:0030036 (94%);GO:0000902 (75%);GO:0001667 (11%)	actin cytoskeleton organization (94%);cell morphogenesis (75%);ameboidal-type cell migration (11%)	IPR001837 (100%);IPR013992 (100%);IPR028415 (100%)	Adenylate cyclase-associated CAP (100%);Adenylate cyclase-associated CAP, N-terminal (100%);Adenylyl cyclase-associated protein CAP1 (100%)
AGADALVLDTAHGHSAGVLR	Lactobacillales	Bacteria				Firmicutes			Bacilli				Lactobacillales																	1.7.1.7 (88%);1.1.1.205 (12%)	GMP reductase (88%);IMP dehydrogenase (12%)			GO:0003920 (88%);GO:0003938 (12%);GO:0000166 (10%)	GMP reductase activity (88%);IMP dehydrogenase activity (12%);nucleotide binding (10%)	GO:0006177 (10%)	GMP biosynthetic process (10%)	IPR001093 (100%);IPR013785 (100%);IPR015875 (100%)	IMP dehydrogenase/GMP reductase (100%);Aldolase-type TIM barrel (100%);IMP dehydrogenase / GMP reductase, conserved site (100%)
AGADLLHQVGVHVKPLSK	Brassicaceae	Eukaryota	Viridiplantae			Streptophyta	Streptophytina		Magnoliopsida				Brassicales					Brassicaceae																GO:0030246 (100%)	carbohydrate binding (100%)			IPR001229 (100%);IPR033734 (100%);IPR036404 (100%)	Jacalin-like lectin domain (100%);Jacalin-like lectin domain, plant (100%);Jacalin-like lectin domain superfamily (100%)
AGAEGAQLLENPLLSNFK	Bacteroidales	Bacteria				Bacteroidetes			Bacteroidia				Bacteroidales																	2.7.7.6 (100%)	DNA-directed RNA polymerase (100%)			GO:0003677 (100%);GO:0003899 (100%);GO:0000287 (97%)	DNA binding (100%);DNA-directed 5'-3' RNA polymerase activity (100%);magnesium ion binding (97%)	GO:0006351 (100%)	transcription, DNA-templated (100%)	IPR007081 (100%);IPR007083 (100%);IPR038120 (100%)	RNA polymerase Rpb1, domain 5 (100%);RNA polymerase Rpb1, domain 4 (100%);RNA polymerase Rpb1, funnel domain superfamily (100%)
AGAENLVPNSTGAAK	Bacteria	Bacteria																												1.2.1.- (94%);1.2.1.12 (6%)	With NAD(+) or NADP(+) as acceptor (94%);Glyceraldehyde-3-phosphate dehydrogenase (phosphorylating) (6%)			GO:0016620 (94%);GO:0050661 (94%);GO:0051287 (94%)	oxidoreductase activity, acting on the aldehyde or oxo group of donors, NAD or NADP as acceptor (94%);NADP binding (94%);NAD binding (94%)	GO:0006006 (94%)	glucose metabolic process (94%)	IPR020828 (100%);IPR020829 (100%);IPR020830 (100%)	Glyceraldehyde 3-phosphate dehydrogenase, NAD(P) binding domain (100%);Glyceraldehyde 3-phosphate dehydrogenase, catalytic domain (100%);Glyceraldehyde 3-phosphate dehydrogenase, active site (100%)
AGAENLVPNTTGAAK	Bacteria	Bacteria																												1.2.1.- (100%)	With NAD(+) or NADP(+) as acceptor (100%)			GO:0016620 (100%);GO:0050661 (100%);GO:0051287 (100%)	oxidoreductase activity, acting on the aldehyde or oxo group of donors, NAD or NADP as acceptor (100%);NADP binding (100%);NAD binding (100%)	GO:0006006 (100%)	glucose metabolic process (100%)	IPR006424 (100%);IPR020828 (100%);IPR020829 (100%)	Glyceraldehyde-3-phosphate dehydrogenase, type I (100%);Glyceraldehyde 3-phosphate dehydrogenase, NAD(P) binding domain (100%);Glyceraldehyde 3-phosphate dehydrogenase, catalytic domain (100%)
AGAGYDSLDTAYAK	Prevotella	Bacteria				Bacteroidetes			Bacteroidia				Bacteroidales					Prevotellaceae				Prevotella								1.1.1.290 (50%);1.1.1.95 (42%);1.1.1.- (8%)	4-phosphoerythronate dehydrogenase (50%);Phosphoglycerate dehydrogenase (42%);With NAD(+) or NADP(+) as acceptor (8%)			GO:0051287 (100%);GO:0016616 (77%);GO:0033711 (13%)	NAD binding (100%);oxidoreductase activity, acting on the CH-OH group of donors, NAD or NADP as acceptor (77%);4-phosphoerythronate dehydrogenase activity (13%)			IPR006139 (100%);IPR006140 (100%);IPR036291 (100%)	D-isomer specific 2-hydroxyacid dehydrogenase, catalytic domain (100%);D-isomer specific 2-hydroxyacid dehydrogenase, NAD-binding domain (100%);NAD(P)-binding domain superfamily (100%)
AGALFRPLEESPFR	Prevotella	Bacteria				Bacteroidetes			Bacteroidia				Bacteroidales					Prevotellaceae				Prevotella																IPR042117 (100%)	OMPP1/FadL/TodX superfamily (100%)
AGALNLVPNSTGAAK	Bacteria	Bacteria																												1.2.1.- (100%)	With NAD(+) or NADP(+) as acceptor (100%)			GO:0016620 (100%);GO:0050661 (100%);GO:0051287 (100%)	oxidoreductase activity, acting on the aldehyde or oxo group of donors, NAD or NADP as acceptor (100%);NADP binding (100%);NAD binding (100%)	GO:0006006 (100%)	glucose metabolic process (100%)	IPR006424 (100%);IPR020828 (100%);IPR020829 (100%)	Glyceraldehyde-3-phosphate dehydrogenase, type I (100%);Glyceraldehyde 3-phosphate dehydrogenase, NAD(P) binding domain (100%);Glyceraldehyde 3-phosphate dehydrogenase, catalytic domain (100%)
AGALNSNDAFVLK	Mammalia	Eukaryota	Metazoa			Chordata	Craniata	Sarcopterygii	Mammalia																							GO:0005829 (16%);GO:0005615 (16%);GO:0002102 (15%)	cytosol (16%);extracellular space (16%);podosome (15%)	GO:0005509 (100%);GO:0051015 (100%);GO:0045159 (15%)	calcium ion binding (100%);actin filament binding (100%);myosin II binding (15%)	GO:0045010 (100%);GO:0051014 (100%);GO:0051016 (100%)	actin nucleation (100%);actin filament severing (100%);barbed-end actin filament capping (100%)	IPR007122 (100%);IPR007123 (100%);IPR029006 (100%)	Villin/Gelsolin (100%);Gelsolin-like domain (100%);ADF-H/Gelsolin-like domain superfamily (100%)
AGAPFAPGANPMHGR	Bacteria	Bacteria																												2.3.1.54 (100%)	Formate C-acetyltransferase (100%)	GO:0005737 (95%);GO:0005829 (0%)	cytoplasm (95%);cytosol (0%)	GO:0008861 (98%);GO:0016829 (24%);GO:0016740 (1%)	formate C-acetyltransferase activity (98%);lyase activity (24%);transferase activity (1%)	GO:0005975 (95%);GO:0006113 (0%);GO:0006567 (0%)	carbohydrate metabolic process (95%);fermentation (0%);threonine catabolic process (0%)	IPR001150 (100%);IPR019777 (100%);IPR004184 (99%)	Glycine radical domain (100%);Formate C-acetyltransferase glycine radical, conserved site (100%);Pyruvate formate lyase domain (99%)
AGAPLLYQDTLQYHPTGAAFPSQLQGALVTEK	Lachnospiraceae bacterium	Bacteria				Firmicutes			Clostridia				Clostridiales					Lachnospiraceae								Lachnospiraceae bacterium												IPR003953 (100%);IPR027477 (100%);IPR036188 (100%)	FAD-dependent oxidoreductase 2, FAD binding domain (100%);Succinate dehydrogenase/fumarate reductase flavoprotein, catalytic domain superfamily (100%);FAD/NAD(P)-binding domain superfamily (100%)
AGAPYLHLDVMDGTFVPSLSYGPGFVK	Lactobacillus reuteri	Bacteria				Firmicutes			Bacilli				Lactobacillales					Lactobacillaceae				Lactobacillus				Lactobacillus reuteri				5.1.3.1 (100%)	Ribulose-phosphate 3-epimerase (100%)			GO:0004750 (100%);GO:0046872 (100%)	ribulose-phosphate 3-epimerase activity (100%);metal ion binding (100%)	GO:0005975 (100%);GO:0006098 (100%)	carbohydrate metabolic process (100%);pentose-phosphate shunt (100%)	IPR000056 (100%);IPR011060 (100%);IPR013785 (100%)	Ribulose-phosphate 3-epimerase-like (100%);Ribulose-phosphate binding barrel (100%);Aldolase-type TIM barrel (100%)
AGAQNLVPASSGAAK	Lachnospiraceae	Bacteria				Firmicutes			Clostridia				Clostridiales					Lachnospiraceae												1.2.1.- (100%)	With NAD(+) or NADP(+) as acceptor (100%)			GO:0016620 (100%);GO:0050661 (100%);GO:0051287 (100%)	oxidoreductase activity, acting on the aldehyde or oxo group of donors, NAD or NADP as acceptor (100%);NADP binding (100%);NAD binding (100%)	GO:0006006 (100%)	glucose metabolic process (100%)	IPR006424 (100%);IPR020828 (100%);IPR020829 (100%)	Glyceraldehyde-3-phosphate dehydrogenase, type I (100%);Glyceraldehyde 3-phosphate dehydrogenase, NAD(P) binding domain (100%);Glyceraldehyde 3-phosphate dehydrogenase, catalytic domain (100%)
AGAQNLVPNSTGAAK	Bacteria	Bacteria																												1.2.1.- (97%);1.2.1.12 (3%)	With NAD(+) or NADP(+) as acceptor (97%);Glyceraldehyde-3-phosphate dehydrogenase (phosphorylating) (3%)			GO:0016620 (96%);GO:0050661 (95%);GO:0051287 (95%)	oxidoreductase activity, acting on the aldehyde or oxo group of donors, NAD or NADP as acceptor (96%);NADP binding (95%);NAD binding (95%)	GO:0006006 (95%)	glucose metabolic process (95%)	IPR020829 (100%);IPR020828 (97%);IPR020831 (97%)	Glyceraldehyde 3-phosphate dehydrogenase, catalytic domain (100%);Glyceraldehyde 3-phosphate dehydrogenase, NAD(P) binding domain (97%);Glyceraldehyde/Erythrose phosphate dehydrogenase family (97%)
AGAQNLVPNTTGAAK	Bacteria	Bacteria																												1.2.1.- (100%)	With NAD(+) or NADP(+) as acceptor (100%)			GO:0016620 (100%);GO:0050661 (100%);GO:0051287 (100%)	oxidoreductase activity, acting on the aldehyde or oxo group of donors, NAD or NADP as acceptor (100%);NADP binding (100%);NAD binding (100%)	GO:0006006 (100%)	glucose metabolic process (100%)	IPR006424 (100%);IPR020828 (100%);IPR020829 (100%)	Glyceraldehyde-3-phosphate dehydrogenase, type I (100%);Glyceraldehyde 3-phosphate dehydrogenase, NAD(P) binding domain (100%);Glyceraldehyde 3-phosphate dehydrogenase, catalytic domain (100%)
AGATTSLNAGQLESLPTVSR	Prevotella	Bacteria				Bacteroidetes			Bacteroidia				Bacteroidales					Prevotellaceae				Prevotella																IPR008969 (100%);IPR037066 (100%);IPR039426 (100%)	Carboxypeptidase-like, regulatory domain superfamily (100%);TonB-dependent receptor, plug domain superfamily (100%);Vitamin B12 transporter BtuB-like (100%)
AGATVVGPVPLPTEK	root																															GO:0005840 (100%)	ribosome (100%)	GO:0000049 (99%);GO:0003735 (90%);GO:0003723 (0%)	tRNA binding (99%);structural constituent of ribosome (90%);RNA binding (0%)	GO:0006412 (99%)	translation (99%)	IPR001848 (100%);IPR018268 (100%);IPR027486 (100%)	Ribosomal protein S10 (100%);Ribosomal protein S10, conserved site (100%);Ribosomal protein S10 domain (100%)
AGAVLLEPLMK	Bacteria	Bacteria																														GO:0005737 (95%)	cytoplasm (95%)	GO:0003746 (100%);GO:0005525 (99%);GO:0003924 (90%)	translation elongation factor activity (100%);GTP binding (99%);GTPase activity (90%)			IPR014721 (100%);IPR035647 (100%);IPR000640 (100%)	Ribosomal protein S5 domain 2-type fold, subgroup (100%);EF-G domain III/V-like (100%);Elongation factor EFG, domain V-like (100%)
AGAVNLVPNSTGAAK	Bacteria	Bacteria																												1.2.1.- (97%);1.2.1.12 (3%)	With NAD(+) or NADP(+) as acceptor (97%);Glyceraldehyde-3-phosphate dehydrogenase (phosphorylating) (3%)			GO:0016620 (97%);GO:0050661 (96%);GO:0051287 (96%)	oxidoreductase activity, acting on the aldehyde or oxo group of donors, NAD or NADP as acceptor (97%);NADP binding (96%);NAD binding (96%)	GO:0006006 (96%)	glucose metabolic process (96%)	IPR020829 (100%);IPR020831 (99%);IPR020828 (98%)	Glyceraldehyde 3-phosphate dehydrogenase, catalytic domain (100%);Glyceraldehyde/Erythrose phosphate dehydrogenase family (99%);Glyceraldehyde 3-phosphate dehydrogenase, NAD(P) binding domain (98%)
AGDFFYVPAGTLHALTK	Lactobacillus	Bacteria				Firmicutes			Bacilli				Lactobacillales					Lactobacillaceae				Lactobacillus								5.3.1.8 (100%)	Mannose-6-phosphate isomerase (100%)			GO:0004476 (100%);GO:0008270 (100%)	mannose-6-phosphate isomerase activity (100%);zinc ion binding (100%)	GO:0005975 (100%)	carbohydrate metabolic process (100%)	IPR001250 (100%);IPR011051 (100%);IPR014628 (100%)	Mannose-6-phosphate isomerase, type I (100%);RmlC-like cupin domain superfamily (100%);Mannose-6-phosphate isomerase, Firmicutes type, short form (100%)
AGDFFYVPSGTMHALGK	Streptococcaceae	Bacteria				Firmicutes			Bacilli				Lactobacillales					Streptococcaceae												5.3.1.8 (100%)	Mannose-6-phosphate isomerase (100%)			GO:0004476 (100%);GO:0008270 (99%)	mannose-6-phosphate isomerase activity (100%);zinc ion binding (99%)	GO:0005975 (99%)	carbohydrate metabolic process (99%)	IPR001250 (100%);IPR011051 (100%);IPR014710 (100%)	Mannose-6-phosphate isomerase, type I (100%);RmlC-like cupin domain superfamily (100%);RmlC-like jelly roll fold (100%)
AGDTVEVLVLR	Lactobacillales	Bacteria				Firmicutes			Bacilli				Lactobacillales																	2.7.7.8 (100%)	Polyribonucleotide nucleotidyltransferase (100%)	GO:0005840 (91%)	ribosome (91%)	GO:0003676 (97%);GO:0003677 (3%);GO:0004654 (2%)	nucleic acid binding (97%);DNA binding (3%);polyribonucleotide nucleotidyltransferase activity (2%)			IPR003029 (100%);IPR012340 (100%);IPR022967 (100%)	S1 domain (100%);Nucleic acid-binding, OB-fold (100%);RNA-binding domain, S1 (100%)
AGDVVEGTVLAVKPDELLLNLGTK	Lachnospiraceae bacterium	Bacteria				Firmicutes			Clostridia				Clostridiales					Lachnospiraceae								Lachnospiraceae bacterium						GO:0005840 (100%)	ribosome (100%)	GO:0003676 (100%)	nucleic acid binding (100%)			IPR003029 (100%);IPR012340 (100%)	S1 domain (100%);Nucleic acid-binding, OB-fold (100%)
AGEFDPKNPQNTEVSGFK
AGEFDPKNPQNTEVSGFKEK
AGENVGLLLR	root																													3.6.5.3 (100%)	Protein-synthesizing GTPase (100%)	GO:0005737 (70%);GO:0005739 (0%)	cytoplasm (70%);mitochondrion (0%)	GO:0005525 (99%);GO:0003746 (97%);GO:0003924 (90%)	GTP binding (99%);translation elongation factor activity (97%);GTPase activity (90%)	GO:0006414 (0%);GO:0006355 (0%);GO:0015074 (0%)	translational elongation (0%);regulation of transcription, DNA-templated (0%);DNA integration (0%)	IPR009000 (100%);IPR004161 (99%);IPR027417 (99%)	Translation protein, beta-barrel domain superfamily (100%);Translation elongation factor EFTu-like, domain 2 (99%);P-loop containing nucleoside triphosphate hydrolase (99%)
AGEPLSPGANPSYGAEK	Bacteria	Bacteria																												2.3.1.54 (100%)	Formate C-acetyltransferase (100%)	GO:0005737 (89%)	cytoplasm (89%)	GO:0008861 (91%);GO:0016740 (9%);GO:0004553 (1%)	formate C-acetyltransferase activity (91%);transferase activity (9%);hydrolase activity, hydrolyzing O-glycosyl compounds (1%)	GO:0005975 (90%)	carbohydrate metabolic process (90%)	IPR004184 (100%);IPR001150 (99%);IPR019777 (99%)	Pyruvate formate lyase domain (100%);Glycine radical domain (99%);Formate C-acetyltransferase glycine radical, conserved site (99%)
AGETVEVNVTFPEDYQAEDLAGK	Streptococcaceae	Bacteria				Firmicutes			Bacilli				Lactobacillales					Streptococcaceae												5.2.1.8 (100%)	Peptidylprolyl isomerase (100%)	GO:0005737 (100%)	cytoplasm (100%)	GO:0003755 (100%)	peptidyl-prolyl cis-trans isomerase activity (100%)	GO:0006457 (100%);GO:0007049 (100%);GO:0015031 (100%)	protein folding (100%);cell cycle (100%);protein transport (100%)	IPR001179 (100%);IPR005215 (100%);IPR008880 (100%)	FKBP-type peptidyl-prolyl cis-trans isomerase domain (100%);Trigger factor (100%);Trigger factor, C-terminal (100%)
AGETVEVNVTFPENYQAEDLAGK	Streptococcus	Bacteria				Firmicutes			Bacilli				Lactobacillales					Streptococcaceae				Streptococcus								5.2.1.8 (100%)	Peptidylprolyl isomerase (100%)	GO:0005737 (100%)	cytoplasm (100%)	GO:0003755 (100%)	peptidyl-prolyl cis-trans isomerase activity (100%)	GO:0006457 (100%);GO:0007049 (100%);GO:0015031 (100%)	protein folding (100%);cell cycle (100%);protein transport (100%)	IPR001179 (100%);IPR005215 (100%);IPR008880 (100%)	FKBP-type peptidyl-prolyl cis-trans isomerase domain (100%);Trigger factor (100%);Trigger factor, C-terminal (100%)
AGETVEVNVTFPENYQAEDLAGKDAK	Streptococcus	Bacteria				Firmicutes			Bacilli				Lactobacillales					Streptococcaceae				Streptococcus								5.2.1.8 (100%)	Peptidylprolyl isomerase (100%)	GO:0005737 (100%)	cytoplasm (100%)	GO:0003755 (100%)	peptidyl-prolyl cis-trans isomerase activity (100%)	GO:0006457 (100%);GO:0007049 (100%);GO:0015031 (100%)	protein folding (100%);cell cycle (100%);protein transport (100%)
AGFDEGDSPLGSFLFVGPTGVGK	Bacteria	Bacteria																																GO:0005524 (100%);GO:0008233 (79%)	ATP binding (100%);peptidase activity (79%)			IPR001270 (100%);IPR003593 (100%);IPR003959 (100%)	ClpA/B family (100%);AAA+ ATPase domain (100%);ATPase, AAA-type, core (100%)
AGFDEGNRPLGSFLFVGPTGVGK	root																													3.4.21.92 (83%);3.4.21.- (17%)	Endopeptidase Clp (83%);Serine endopeptidases (17%)			GO:0005524 (100%);GO:0008233 (76%);GO:0008134 (8%)	ATP binding (100%);peptidase activity (76%);transcription factor binding (8%)	GO:0006355 (8%)	regulation of transcription, DNA-templated (8%)	IPR003959 (100%);IPR027417 (100%);IPR001270 (100%)	ATPase, AAA-type, core (100%);P-loop containing nucleoside triphosphate hydrolase (100%);ClpA/B family (100%)
AGFLDLKDFLPK	Sarcopterygii	Eukaryota	Metazoa			Chordata	Craniata	Sarcopterygii																								GO:0005856 (100%);GO:0001726 (97%);GO:0005623 (97%)	cytoskeleton (100%);ruffle (97%);cell (97%)	GO:0005200 (97%);GO:0051015 (96%);GO:0001786 (29%)	structural constituent of cytoskeleton (97%);actin filament binding (96%);phosphatidylserine binding (29%)	GO:0007016 (97%);GO:0007155 (95%);GO:0007044 (29%)	cytoskeletal anchoring at plasma membrane (97%);cell adhesion (95%);cell-substrate junction assembly (29%)
AGFNLLSDLREEK	Prevotella	Bacteria				Bacteroidetes			Bacteroidia				Bacteroidales					Prevotellaceae				Prevotella								6.1.1.6 (100%)	Lysine--tRNA ligase (100%)	GO:0005737 (100%)	cytoplasm (100%)	GO:0000287 (100%);GO:0003676 (100%);GO:0004824 (100%)	magnesium ion binding (100%);nucleic acid binding (100%);lysine-tRNA ligase activity (100%)	GO:0006430 (100%)	lysyl-tRNA aminoacylation (100%)
AGFPEHAFSVLK	Prevotellaceae bacterium	Bacteria				Bacteroidetes			Bacteroidia				Bacteroidales					Prevotellaceae								Prevotellaceae bacterium												IPR011990 (100%);IPR012944 (100%)	Tetratricopeptide-like helical domain superfamily (100%);RagB/SusD domain (100%)
AGFTSLMFDGSHFPLEENLAK	Ruminococcus callidus	Bacteria				Firmicutes			Clostridia				Clostridiales					Ruminococcaceae				Ruminococcus				Ruminococcus callidus				4.1.2.13 (100%)	Fructose-bisphosphate aldolase (100%)			GO:0004332 (100%);GO:0008270 (100%)	fructose-bisphosphate aldolase activity (100%);zinc ion binding (100%)	GO:0006096 (100%);GO:0030388 (100%)	glycolytic process (100%);fructose 1,6-bisphosphate metabolic process (100%)	IPR000771 (100%);IPR011289 (100%);IPR013785 (100%)	Fructose-bisphosphate aldolase, class-II (100%);Fructose-1,6-bisphosphate aldolase, class 2 (100%);Aldolase-type TIM barrel (100%)
AGFVFGAELQHQFTSK	Prevotella	Bacteria				Bacteroidetes			Bacteroidia				Bacteroidales					Prevotellaceae				Prevotella																IPR011250 (100%);IPR027385 (100%)	Outer membrane protein/outer membrane enzyme PagP, beta-barrel (100%);Outer membrane protein beta-barrel domain (100%)
AGFVLPAYDYVLK	Firmicutes	Bacteria				Firmicutes																								6.1.1.14 (100%)	Glycine--tRNA ligase (100%)	GO:0005737 (100%)	cytoplasm (100%)	GO:0004820 (100%);GO:0005524 (100%)	glycine-tRNA ligase activity (100%);ATP binding (100%)	GO:0006426 (100%)	glycyl-tRNA aminoacylation (100%)	IPR002310 (100%);IPR006194 (100%)	Glycine-tRNA ligase, alpha subunit (100%);Glycine-tRNA synthetase, heterodimeric (100%)
AGFVNLVGNPNVGK	Bacteroidetes	Bacteria				Bacteroidetes																										GO:0005886 (99%);GO:0005737 (99%);GO:0005829 (0%)	plasma membrane (99%);cytoplasm (99%);cytosol (0%)	GO:0005525 (100%);GO:0003924 (99%);GO:0070181 (99%)	GTP binding (100%);GTPase activity (99%);small ribosomal subunit rRNA binding (99%)	GO:0042274 (99%);GO:0000028 (0%)	ribosomal small subunit biogenesis (99%);ribosomal small subunit assembly (0%)	IPR005225 (100%);IPR006073 (100%);IPR027417 (100%)	Small GTP-binding protein domain (100%);GTP binding domain (100%);P-loop containing nucleoside triphosphate hydrolase (100%)
AGGADAVQTVTGGLR	Mammalia	Eukaryota	Metazoa			Chordata	Craniata	Sarcopterygii	Mammalia																							GO:0005783 (60%);GO:0048471 (60%);GO:0055038 (60%)	endoplasmic reticulum (60%);perinuclear region of cytoplasm (60%);recycling endosome membrane (60%)	GO:0005525 (100%);GO:0005509 (98%);GO:0003676 (2%)	GTP binding (100%);calcium ion binding (98%);nucleic acid binding (2%)	GO:0032456 (100%);GO:0051260 (60%);GO:0006907 (5%)	endocytic recycling (100%);protein homooligomerization (60%);pinocytosis (5%)	IPR022812 (100%);IPR027417 (100%);IPR029952 (100%)	Dynamin superfamily (100%);P-loop containing nucleoside triphosphate hydrolase (100%);EH domain-containing protein 4 (100%)
AGGLAAFLDAEHAFDR	Bacteria	Bacteria																														GO:0005737 (92%)	cytoplasm (92%)	GO:0005524 (100%);GO:0003697 (100%);GO:0008094 (100%)	ATP binding (100%);single-stranded DNA binding (100%);DNA-dependent ATPase activity (100%)	GO:0006281 (100%);GO:0006310 (99%);GO:0009432 (95%)	DNA repair (100%);DNA recombination (99%);SOS response (95%)	IPR013765 (100%);IPR020588 (100%);IPR027417 (100%)	DNA recombination and repair protein RecA (100%);DNA recombination and repair protein RecA-like, ATP-binding domain (100%);P-loop containing nucleoside triphosphate hydrolase (100%)
AGGLDLFLGGLGPDGHLAFNEPFSSLK	Prevotella	Bacteria				Bacteroidetes			Bacteroidia				Bacteroidales					Prevotellaceae				Prevotella								3.5.99.6 (100%)	Glucosamine-6-phosphate deaminase (100%)			GO:0004342 (100%)	glucosamine-6-phosphate deaminase activity (100%)	GO:0005975 (100%);GO:0006044 (100%);GO:0019262 (100%)	carbohydrate metabolic process (100%);N-acetylglucosamine metabolic process (100%);N-acetylneuraminate catabolic process (100%)	IPR004547 (100%);IPR006148 (100%);IPR018321 (100%)	Glucosamine-6-phosphate isomerase (100%);Glucosamine/galactosamine-6-phosphate isomerase (100%);Glucosamine-6-phosphate isomerase, conserved site (100%)
AGGLGDVLGALPK	Candidatus Falkowbacteria	Bacteria				Candidatus Falkowbacteria																								2.4.1.21 (100%)	Starch synthase (100%)			GO:0004373 (100%);GO:0009011 (100%);GO:0033201 (100%)	glycogen (starch) synthase activity (100%);starch synthase activity (100%);alpha-1,4-glucan synthase activity (100%)	GO:0005978 (100%)	glycogen biosynthetic process (100%)	IPR001296 (100%);IPR011835 (100%);IPR013534 (100%)	Glycosyl transferase, family 1 (100%);Bacterial/plant glycogen synthase (100%);Starch synthase, catalytic domain (100%)
AGGLLGLLNELDK	Prevotella	Bacteria				Bacteroidetes			Bacteroidia				Bacteroidales					Prevotellaceae				Prevotella								4.2.1.9 (100%)	Dihydroxy-acid dehydratase (100%)			GO:0004160 (100%);GO:0046872 (100%);GO:0051539 (100%)	dihydroxy-acid dehydratase activity (100%);metal ion binding (100%);4 iron, 4 sulfur cluster binding (100%)	GO:0009097 (100%);GO:0009099 (100%)	isoleucine biosynthetic process (100%);valine biosynthetic process (100%)	IPR000581 (100%);IPR004404 (100%);IPR020558 (100%)	Dihydroxy-acid/6-phosphogluconate dehydratase (100%);Dihydroxy-acid dehydratase (100%);Dihydroxy-acid/6-phosphogluconate dehydratase, conserved site (100%)
AGGLLGLLNELNK	Bacteria	Bacteria																												4.2.1.9 (100%)	Dihydroxy-acid dehydratase (100%)			GO:0004160 (98%);GO:0046872 (98%);GO:0051539 (98%)	dihydroxy-acid dehydratase activity (98%);metal ion binding (98%);4 iron, 4 sulfur cluster binding (98%)	GO:0009097 (98%);GO:0009099 (98%)	isoleucine biosynthetic process (98%);valine biosynthetic process (98%)	IPR000581 (100%);IPR037237 (100%);IPR004404 (98%)	Dihydroxy-acid/6-phosphogluconate dehydratase (100%);IlvD/EDD, N-terminal domain (100%);Dihydroxy-acid dehydratase (98%)
AGGLLGLLNELNKGGLLR	Prevotella	Bacteria				Bacteroidetes			Bacteroidia				Bacteroidales					Prevotellaceae				Prevotella								4.2.1.9 (100%)	Dihydroxy-acid dehydratase (100%)			GO:0004160 (100%);GO:0046872 (100%);GO:0051539 (100%)	dihydroxy-acid dehydratase activity (100%);metal ion binding (100%);4 iron, 4 sulfur cluster binding (100%)	GO:0009097 (100%);GO:0009099 (100%)	isoleucine biosynthetic process (100%);valine biosynthetic process (100%)
AGGLMGLLNELNK	Prevotella	Bacteria				Bacteroidetes			Bacteroidia				Bacteroidales					Prevotellaceae				Prevotella								4.2.1.9 (100%)	Dihydroxy-acid dehydratase (100%)			GO:0004160 (83%);GO:0046872 (83%);GO:0051539 (83%)	dihydroxy-acid dehydratase activity (83%);metal ion binding (83%);4 iron, 4 sulfur cluster binding (83%)	GO:0009097 (83%);GO:0009099 (83%)	isoleucine biosynthetic process (83%);valine biosynthetic process (83%)	IPR000581 (100%);IPR020558 (100%);IPR037237 (100%)	Dihydroxy-acid/6-phosphogluconate dehydratase (100%);Dihydroxy-acid/6-phosphogluconate dehydratase, conserved site (100%);IlvD/EDD, N-terminal domain (100%)
AGGNTPSGLLGGLLGK	Sus scrofa	Eukaryota	Metazoa			Chordata	Craniata	Sarcopterygii	Mammalia			Laurasiatheria	Artiodactyla	Suina				Suidae				Sus				Sus scrofa						GO:0005615 (67%);GO:0005576 (33%)	extracellular space (67%);extracellular region (33%)	GO:0008289 (100%)	lipid binding (100%)	GO:0045087 (100%);GO:0050828 (100%);GO:0019731 (67%)	innate immune response (100%);regulation of liquid surface tension (100%);antibacterial humoral response (67%)	IPR017942 (100%);IPR017943 (100%);IPR034307 (100%)	Lipid-binding serum glycoprotein, N-terminal (100%);Bactericidal permeability-increasing protein, alpha/beta domain superfamily (100%);BPI fold-containing family A member 1 (100%)
AGGSASAMLQPLLDNQVGFK	Sarcopterygii	Eukaryota	Metazoa			Chordata	Craniata	Sarcopterygii																						3.4.25.1 (100%)	Proteasome endopeptidase complex (100%)	GO:0005839 (98%);GO:0005737 (84%);GO:0005654 (50%)	proteasome core complex (98%);cytoplasm (84%);nucleoplasm (50%)	GO:0004298 (99%);GO:0004175 (10%);GO:0003899 (1%)	threonine-type endopeptidase activity (99%);endopeptidase activity (10%);DNA-directed 5'-3' RNA polymerase activity (1%)	GO:0051603 (88%);GO:0010498 (10%);GO:0010499 (10%)	proteolysis involved in cellular protein catabolic process (88%);proteasomal protein catabolic process (10%);proteasomal ubiquitin-independent protein catabolic process (10%)	IPR029055 (100%);IPR035202 (100%);IPR001353 (99%)	Nucleophile aminohydrolases, N-terminal (100%);Proteasome subunit beta 1 (100%);Proteasome, subunit alpha/beta (99%)
AGGVPLMTLEYLLK	Clostridiales	Bacteria				Firmicutes			Clostridia				Clostridiales																									IPR015168 (100%)	SsuA/THI5-like (100%)
AGGVSDLGSALTGNLPGVLTSSSSGMPGDEDPK	Prevotella copri	Bacteria				Bacteroidetes			Bacteroidia				Bacteroidales					Prevotellaceae				Prevotella				Prevotella copri												IPR008969 (100%);IPR012910 (100%);IPR023996 (100%)	Carboxypeptidase-like, regulatory domain superfamily (100%);TonB-dependent receptor, plug domain (100%);TonB-dependent outer membrane protein, SusC/RagA (100%)
AGGVSDLGSALTGNLPGVLTSSSSGMPGDEDPKLVLR	Prevotella copri	Bacteria				Bacteroidetes			Bacteroidia				Bacteroidales					Prevotellaceae				Prevotella				Prevotella copri
AGHYAVGQFNLNDLEWTK	Clostridiales	Bacteria				Firmicutes			Clostridia				Clostridiales																	4.1.2.13 (100%)	Fructose-bisphosphate aldolase (100%)			GO:0004332 (100%);GO:0008270 (100%)	fructose-bisphosphate aldolase activity (100%);zinc ion binding (100%)	GO:0006096 (100%);GO:0030388 (100%)	glycolytic process (100%);fructose 1,6-bisphosphate metabolic process (100%)	IPR000771 (100%);IPR011289 (100%);IPR013785 (100%)	Fructose-bisphosphate aldolase, class-II (100%);Fructose-1,6-bisphosphate aldolase, class 2 (100%);Aldolase-type TIM barrel (100%)
AGHYAVGQFNLNNLEWTK	Bacteria	Bacteria																												4.1.2.13 (100%);4.1.2.- (0%)	Fructose-bisphosphate aldolase (100%);Aldehyde-lyases (0%)			GO:0004332 (100%);GO:0008270 (99%);GO:0046872 (1%)	fructose-bisphosphate aldolase activity (100%);zinc ion binding (99%);metal ion binding (1%)	GO:0006096 (98%);GO:0030388 (98%);GO:0005975 (1%)	glycolytic process (98%);fructose 1,6-bisphosphate metabolic process (98%);carbohydrate metabolic process (1%)	IPR000771 (100%);IPR013785 (100%);IPR011289 (99%)	Fructose-bisphosphate aldolase, class-II (100%);Aldolase-type TIM barrel (100%);Fructose-1,6-bisphosphate aldolase, class 2 (99%)
AGHYGVGQFNLNNLEWTK	Firmicutes	Bacteria				Firmicutes																								4.1.2.13 (100%)	Fructose-bisphosphate aldolase (100%)			GO:0004332 (100%);GO:0008270 (100%)	fructose-bisphosphate aldolase activity (100%);zinc ion binding (100%)	GO:0006096 (100%);GO:0030388 (100%)	glycolytic process (100%);fructose 1,6-bisphosphate metabolic process (100%)	IPR000771 (100%);IPR011289 (100%);IPR013785 (100%)	Fructose-bisphosphate aldolase, class-II (100%);Fructose-1,6-bisphosphate aldolase, class 2 (100%);Aldolase-type TIM barrel (100%)
AGKPTDALLDELLPLLDK	Lactobacillus reuteri	Bacteria				Firmicutes			Bacilli				Lactobacillales					Lactobacillaceae				Lactobacillus				Lactobacillus reuteri				1.1.1.44 (100%)	Phosphogluconate dehydrogenase (NADP(+)-dependent decarboxylating) (100%)			GO:0004616 (100%);GO:0050661 (100%)	phosphogluconate dehydrogenase (decarboxylating) activity (100%);NADP binding (100%)	GO:0006098 (100%);GO:0019521 (100%)	pentose-phosphate shunt (100%);D-gluconate metabolic process (100%)	IPR006113 (100%);IPR006114 (100%);IPR006115 (100%)	6-phosphogluconate dehydrogenase, decarboxylating (100%);6-phosphogluconate dehydrogenase, C-terminal (100%);6-phosphogluconate dehydrogenase, NADP-binding (100%)
AGKPTDALLDELLPLLDKGDVLLDGGNTNFHDTMAR	Lactobacillus reuteri	Bacteria				Firmicutes			Bacilli				Lactobacillales					Lactobacillaceae				Lactobacillus				Lactobacillus reuteri				1.1.1.44 (100%)	Phosphogluconate dehydrogenase (NADP(+)-dependent decarboxylating) (100%)			GO:0004616 (100%);GO:0050661 (100%)	phosphogluconate dehydrogenase (decarboxylating) activity (100%);NADP binding (100%)	GO:0006098 (100%);GO:0019521 (100%)	pentose-phosphate shunt (100%);D-gluconate metabolic process (100%)
AGKYPDAWLLLK	Prevotella copri	Bacteria				Bacteroidetes			Bacteroidia				Bacteroidales					Prevotellaceae				Prevotella				Prevotella copri								GO:0042834 (100%)	peptidoglycan binding (100%)	GO:0051301 (40%)	cell division (40%)
AGLAGLLHDYAK	Bacteria	Bacteria																												3.1.4.16 (100%)	2',3'-cyclic-nucleotide 2'-phosphodiesterase (100%)			GO:0016787 (73%);GO:0016779 (26%);GO:0008663 (1%)	hydrolase activity (73%);nucleotidyltransferase activity (26%);2',3'-cyclic-nucleotide 2'-phosphodiesterase activity (1%)			IPR006674 (100%);IPR003607 (100%);IPR005249 (100%)	HD domain (100%);HD/PDEase domain (100%);Conserved hypothetical protein CHP00488 (100%)
AGLALEQAAVANK	Prevotella	Bacteria				Bacteroidetes			Bacteroidia				Bacteroidales					Prevotellaceae				Prevotella												GO:0016773 (100%);GO:0016301 (38%)	phosphotransferase activity, alcohol group as acceptor (100%);kinase activity (38%)	GO:0005975 (100%)	carbohydrate metabolic process (100%)	IPR018484 (100%);IPR018485 (100%);IPR042029 (88%)	Carbohydrate kinase, FGGY, N-terminal (100%);Carbohydrate kinase, FGGY, C-terminal (100%);L-ribulokinase-like (88%)
AGLALNDHFLK	Eukaryota	Eukaryota																												1.2.1.12 (60%);1.2.1.- (40%)	Glyceraldehyde-3-phosphate dehydrogenase (phosphorylating) (60%);With NAD(+) or NADP(+) as acceptor (40%)	GO:0005829 (6%);GO:0032991 (6%)	cytosol (6%);protein-containing complex (6%)	GO:0050661 (78%);GO:0051287 (72%);GO:0016620 (56%)	NADP binding (78%);NAD binding (72%);oxidoreductase activity, acting on the aldehyde or oxo group of donors, NAD or NADP as acceptor (56%)	GO:0006006 (78%);GO:0006096 (44%)	glucose metabolic process (78%);glycolytic process (44%)	IPR020829 (100%);IPR020831 (100%);IPR020830 (94%)	Glyceraldehyde 3-phosphate dehydrogenase, catalytic domain (100%);Glyceraldehyde/Erythrose phosphate dehydrogenase family (100%);Glyceraldehyde 3-phosphate dehydrogenase, active site (94%)
AGLALNDHFVK	root																													1.2.1.- (69%);1.2.1.12 (31%)	With NAD(+) or NADP(+) as acceptor (69%);Glyceraldehyde-3-phosphate dehydrogenase (phosphorylating) (31%)	GO:0005829 (8%);GO:0005737 (1%);GO:0032991 (1%)	cytosol (8%);cytoplasm (1%);protein-containing complex (1%)	GO:0050661 (74%);GO:0051287 (73%);GO:0016620 (71%)	NADP binding (74%);NAD binding (73%);oxidoreductase activity, acting on the aldehyde or oxo group of donors, NAD or NADP as acceptor (71%)	GO:0006006 (74%);GO:0006096 (29%);GO:0009416 (1%)	glucose metabolic process (74%);glycolytic process (29%);response to light stimulus (1%)	IPR020829 (100%);IPR020831 (100%);IPR036291 (89%)	Glyceraldehyde 3-phosphate dehydrogenase, catalytic domain (100%);Glyceraldehyde/Erythrose phosphate dehydrogenase family (100%);NAD(P)-binding domain superfamily (89%)
AGLALNDNFVK	root																													1.2.1.- (88%);1.2.1.12 (12%)	With NAD(+) or NADP(+) as acceptor (88%);Glyceraldehyde-3-phosphate dehydrogenase (phosphorylating) (12%)	GO:0005737 (2%);GO:0005829 (2%);GO:0005929 (0%)	cytoplasm (2%);cytosol (2%);cilium (0%)	GO:0050661 (76%);GO:0051287 (76%);GO:0016620 (75%)	NADP binding (76%);NAD binding (76%);oxidoreductase activity, acting on the aldehyde or oxo group of donors, NAD or NADP as acceptor (75%)	GO:0006006 (76%);GO:0006096 (9%);GO:0030317 (0%)	glucose metabolic process (76%);glycolytic process (9%);flagellated sperm motility (0%)	IPR020831 (100%);IPR020829 (100%);IPR036291 (94%)	Glyceraldehyde/Erythrose phosphate dehydrogenase family (100%);Glyceraldehyde 3-phosphate dehydrogenase, catalytic domain (100%);NAD(P)-binding domain superfamily (94%)
AGLALSDNFVK	root																													1.2.1.- (98%);1.2.1.12 (2%)	With NAD(+) or NADP(+) as acceptor (98%);Glyceraldehyde-3-phosphate dehydrogenase (phosphorylating) (2%)	GO:0005829 (4%);GO:0005737 (1%);GO:0016021 (1%)	cytosol (4%);cytoplasm (1%);integral component of membrane (1%)	GO:0016620 (90%);GO:0050661 (65%);GO:0051287 (65%)	oxidoreductase activity, acting on the aldehyde or oxo group of donors, NAD or NADP as acceptor (90%);NADP binding (65%);NAD binding (65%)	GO:0006006 (65%);GO:0006096 (6%)	glucose metabolic process (65%);glycolytic process (6%)	IPR020831 (100%);IPR020829 (93%);IPR020828 (82%)	Glyceraldehyde/Erythrose phosphate dehydrogenase family (100%);Glyceraldehyde 3-phosphate dehydrogenase, catalytic domain (93%);Glyceraldehyde 3-phosphate dehydrogenase, NAD(P) binding domain (82%)
AGLALTDTFVK	root																													1.2.1.- (97%);1.2.1.12 (3%)	With NAD(+) or NADP(+) as acceptor (97%);Glyceraldehyde-3-phosphate dehydrogenase (phosphorylating) (3%)	GO:0005737 (1%);GO:0005829 (0%)	cytoplasm (1%);cytosol (0%)	GO:0016620 (94%);GO:0050661 (93%);GO:0051287 (93%)	oxidoreductase activity, acting on the aldehyde or oxo group of donors, NAD or NADP as acceptor (94%);NADP binding (93%);NAD binding (93%)	GO:0006006 (93%);GO:0006096 (4%)	glucose metabolic process (93%);glycolytic process (4%)	IPR020831 (100%);IPR020829 (100%);IPR020830 (97%)	Glyceraldehyde/Erythrose phosphate dehydrogenase family (100%);Glyceraldehyde 3-phosphate dehydrogenase, catalytic domain (100%);Glyceraldehyde 3-phosphate dehydrogenase, active site (97%)
AGLDDKYLEQYGK	Clostridiales	Bacteria				Firmicutes			Clostridia				Clostridiales																	6.3.4.3 (100%)	Formate--tetrahydrofolate ligase (100%)			GO:0004329 (100%);GO:0005524 (100%)	formate-tetrahydrofolate ligase activity (100%);ATP binding (100%)	GO:0035999 (100%)	tetrahydrofolate interconversion (100%)
AGLDDMKDLFVGPSAVAFSNEDVVAPAK	Streptococcus	Bacteria				Firmicutes			Bacilli				Lactobacillales					Streptococcaceae				Streptococcus										GO:0015934 (100%)	large ribosomal subunit (100%)	GO:0003735 (100%);GO:0070180 (100%)	structural constituent of ribosome (100%);large ribosomal subunit rRNA binding (100%)	GO:0006412 (100%);GO:0042254 (100%)	translation (100%);ribosome biogenesis (100%)
AGLDFAFNLGEK	Prevotella dentalis	Bacteria				Bacteroidetes			Bacteroidia				Bacteroidales					Prevotellaceae				Prevotella				Prevotella dentalis						GO:0016020 (100%)	membrane (100%)					IPR006665 (100%);IPR036737 (100%)	OmpA-like domain (100%);OmpA-like domain superfamily (100%)
AGLDFAFNLGEKK	Prevotella dentalis	Bacteria				Bacteroidetes			Bacteroidia				Bacteroidales					Prevotellaceae				Prevotella				Prevotella dentalis						GO:0016020 (100%)	membrane (100%)
AGLDFAFNLGK	Prevotella	Bacteria				Bacteroidetes			Bacteroidia				Bacteroidales					Prevotellaceae				Prevotella										GO:0009279 (100%);GO:0016021 (100%)	cell outer membrane (100%);integral component of membrane (100%)					IPR006664 (100%);IPR006665 (100%);IPR036737 (100%)	Outer membrane protein, bacterial (100%);OmpA-like domain (100%);OmpA-like domain superfamily (100%)
AGLDFAVNFGADK	Prevotella	Bacteria				Bacteroidetes			Bacteroidia				Bacteroidales					Prevotellaceae				Prevotella										GO:0009279 (100%);GO:0016021 (100%)	cell outer membrane (100%);integral component of membrane (100%)					IPR006664 (100%);IPR006665 (100%);IPR036737 (100%)	Outer membrane protein, bacterial (100%);OmpA-like domain (100%);OmpA-like domain superfamily (100%)
AGLDFTFNLGK	Prevotella	Bacteria				Bacteroidetes			Bacteroidia				Bacteroidales					Prevotellaceae				Prevotella										GO:0009279 (100%);GO:0016021 (100%)	cell outer membrane (100%);integral component of membrane (100%)					IPR006664 (100%);IPR006665 (100%);IPR036737 (100%)	Outer membrane protein, bacterial (100%);OmpA-like domain (100%);OmpA-like domain superfamily (100%)
AGLDKFNVLTGDLVR	Prevotella copri	Bacteria				Bacteroidetes			Bacteroidia				Bacteroidales					Prevotellaceae				Prevotella				Prevotella copri						GO:0009279 (100%);GO:0016021 (100%)	cell outer membrane (100%);integral component of membrane (100%)
AGLDLEFK	Bacteria	Bacteria																														GO:0016020 (100%)	membrane (100%)					IPR006665 (96%);IPR036737 (91%);IPR036942 (4%)	OmpA-like domain (96%);OmpA-like domain superfamily (91%);TonB-dependent receptor-like, beta-barrel domain superfamily (4%)
AGLDPLAVSPHVLR	Sphingopyxis bauzanensis	Bacteria				Proteobacteria			Alphaproteobacteria				Sphingomonadales					Sphingomonadaceae				Sphingopyxis				Sphingopyxis bauzanensis						GO:0005737 (100%)	cytoplasm (100%)	GO:0003677 (100%);GO:0009037 (100%)	DNA binding (100%);tyrosine-based site-specific recombinase activity (100%)	GO:0006313 (100%);GO:0007049 (100%);GO:0007059 (100%)	transposition, DNA-mediated (100%);cell cycle (100%);chromosome segregation (100%)	IPR002104 (100%);IPR004107 (100%);IPR010998 (100%)	Integrase, catalytic domain (100%);Integrase, SAM-like, N-terminal (100%);Integrase/recombinase,, N-terminal (100%)
AGLDVDAFAGR	Bacteria	Bacteria																												5.4.99.2 (91%);5.4.99.- (9%)	Methylmalonyl-CoA mutase (91%);Transferring other groups (9%)			GO:0004494 (100%);GO:0031419 (100%)	methylmalonyl-CoA mutase activity (100%);cobalamin binding (100%)			IPR006098 (100%);IPR006099 (100%);IPR016176 (100%)	Methylmalonyl-CoA mutase, alpha chain, catalytic (100%);Methylmalonyl-CoA mutase, alpha/beta chain, catalytic (100%);Cobalamin (vitamin B12)-dependent enzyme, catalytic (100%)
AGLEGKDVDEVVMGNVLQAAQGQNPAR	Megasphaera elsdenii	Bacteria				Firmicutes			Negativicutes				Veillonellales					Veillonellaceae				Megasphaera				Megasphaera elsdenii				2.3.1.9 (100%)	Acetyl-CoA C-acetyltransferase (100%)			GO:0016747 (57%);GO:0003985 (43%)	transferase activity, transferring acyl groups other than amino-acyl groups (57%);acetyl-CoA C-acetyltransferase activity (43%)
AGLENGVLTVTVPK	Magnoliopsida	Eukaryota	Viridiplantae			Streptophyta	Streptophytina		Magnoliopsida																							GO:0005737 (12%)	cytoplasm (12%)	GO:0043621 (80%);GO:0051082 (80%)	protein self-association (80%);unfolded protein binding (80%)	GO:0009408 (100%);GO:0051259 (96%);GO:0000302 (80%)	response to heat (100%);protein complex oligomerization (96%);response to reactive oxygen species (80%)	IPR002068 (100%);IPR008978 (100%);IPR031107 (100%)	Alpha crystallin/Hsp20 domain (100%);HSP20-like chaperone (100%);Small heat shock protein HSP20 (100%)
AGLFDKDAAEGLVK	Methanobrevibacter	Archaea				Euryarchaeota			Methanobacteria				Methanobacteriales					Methanobacteriaceae				Methanobrevibacter												GO:0008168 (100%)	methyltransferase activity (100%)	GO:0006730 (100%);GO:0032259 (100%)	one-carbon metabolic process (100%);methylation (100%)
AGLGMVDGFLSLVPAAK	Lactobacillales	Bacteria				Firmicutes			Bacilli				Lactobacillales																	2.4.2.9 (100%)	Uracil phosphoribosyltransferase (100%)			GO:0004845 (100%);GO:0005525 (100%);GO:0000287 (99%)	uracil phosphoribosyltransferase activity (100%);GTP binding (100%);magnesium ion binding (99%)	GO:0044206 (100%);GO:0006223 (99%);GO:0009116 (99%)	UMP salvage (100%);uracil salvage (99%);nucleoside metabolic process (99%)	IPR000836 (100%);IPR005765 (100%);IPR029057 (100%)	Phosphoribosyltransferase domain (100%);Uracil phosphoribosyl transferase (100%);Phosphoribosyltransferase-like (100%)
AGLKPELVNEVVMGNVLQAGLGQNVAR	Clostridium	Bacteria				Firmicutes			Clostridia				Clostridiales					Clostridiaceae				Clostridium												GO:0016747 (100%)	transferase activity, transferring acyl groups other than amino-acyl groups (100%)			IPR002155 (100%);IPR016039 (100%);IPR020610 (100%)	Thiolase (100%);Thiolase-like (100%);Thiolase, active site (100%)
AGLLAGYPVVGVK	Lachnospiraceae bacterium	Bacteria				Firmicutes			Clostridia				Clostridiales					Lachnospiraceae								Lachnospiraceae bacterium						GO:0005737 (100%)	cytoplasm (100%)	GO:0003746 (100%);GO:0003924 (100%);GO:0005525 (100%)	translation elongation factor activity (100%);GTPase activity (100%);GTP binding (100%)			IPR000640 (100%);IPR000795 (100%);IPR004161 (100%)	Elongation factor EFG, domain V-like (100%);Transcription factor, GTP-binding domain (100%);Translation elongation factor EFTu-like, domain 2 (100%)
AGLLDELGVELLGTK	Streptococcus	Bacteria				Firmicutes			Bacilli				Lactobacillales					Streptococcaceae				Streptococcus								6.3.5.5 (100%)	Carbamoyl-phosphate synthase (glutamine-hydrolyzing) (100%)	GO:0016021 (2%)	integral component of membrane (2%)	GO:0005524 (99%);GO:0046872 (99%);GO:0004088 (98%)	ATP binding (99%);metal ion binding (99%);carbamoyl-phosphate synthase (glutamine-hydrolyzing) activity (98%)	GO:0006526 (96%);GO:0044205 (96%);GO:0006807 (2%)	arginine biosynthetic process (96%);'de novo' UMP biosynthetic process (96%);nitrogen compound metabolic process (2%)	IPR005479 (100%);IPR011761 (100%);IPR016185 (100%)	Carbamoyl-phosphate synthetase large subunit-like, ATP-binding domain (100%);ATP-grasp fold (100%);Pre-ATP-grasp domain superfamily (100%)
AGLLDTDLYR	Lactobacillus	Bacteria				Firmicutes			Bacilli				Lactobacillales					Lactobacillaceae				Lactobacillus												GO:0004197 (100%);GO:0004177 (82%)	cysteine-type endopeptidase activity (100%);aminopeptidase activity (82%)			IPR000169 (100%);IPR004134 (100%);IPR025660 (100%)	Cysteine peptidase, cysteine active site (100%);Peptidase C1B, bleomycin hydrolase (100%);Cysteine peptidase, histidine active site (100%)
AGLLEADRVLTVSPYYAEELLSGLAR	Poaceae	Eukaryota	Viridiplantae			Streptophyta	Streptophytina		Magnoliopsida	Petrosaviidae			Poales					Poaceae												2.4.1.- (96%);2.4.1.242 (4%)	Hexosyltransferases (96%);NDP-glucose--starch glucosyltransferase (4%)	GO:0009501 (99%);GO:0009507 (98%);GO:0009569 (1%)	amyloplast (99%);chloroplast (98%);chloroplast starch grain (1%)	GO:0004373 (99%);GO:0019863 (22%);GO:0043531 (22%)	glycogen (starch) synthase activity (99%);IgE binding (22%);ADP binding (22%)	GO:0019252 (99%);GO:0005982 (1%)	starch biosynthetic process (99%);starch metabolic process (1%)
AGLLETTFR	root																													1.1.1.86 (100%);1.1.1.- (0%)	Ketol-acid reductoisomerase (NADP(+)) (100%);With NAD(+) or NADP(+) as acceptor (0%)	GO:0005829 (0%)	cytosol (0%)	GO:0004455 (100%);GO:0016853 (97%);GO:0000287 (95%)	ketol-acid reductoisomerase activity (100%);isomerase activity (97%);magnesium ion binding (95%)	GO:0009097 (99%);GO:0009099 (99%);GO:0009082 (1%)	isoleucine biosynthetic process (99%);valine biosynthetic process (99%);branched-chain amino acid biosynthetic process (1%)	IPR000506 (100%);IPR013023 (100%);IPR013116 (100%)	Ketol-acid reductoisomerase, C-terminal (100%);Ketol-acid reductoisomerase (100%);Ketol-acid reductoisomerase, N-terminal (100%)
AGLLFRPVEESPFR	Prevotella copri	Bacteria				Bacteroidetes			Bacteroidia				Bacteroidales					Prevotellaceae				Prevotella				Prevotella copri												IPR042117 (100%);IPR005017 (14%)	OMPP1/FadL/TodX superfamily (100%);Outer membrane protein transport protein (OMPP1/FadL/TodX) (14%)
AGLLGGYPVLGVR	Herbinix luporum	Bacteria				Firmicutes			Clostridia				Clostridiales					Lachnospiraceae				Herbinix				Herbinix luporum						GO:0005737 (100%)	cytoplasm (100%)	GO:0003746 (100%);GO:0003924 (100%);GO:0005525 (100%)	translation elongation factor activity (100%);GTPase activity (100%);GTP binding (100%)			IPR000640 (100%);IPR000795 (100%);IPR004161 (100%)	Elongation factor EFG, domain V-like (100%);Transcription factor, GTP-binding domain (100%);Translation elongation factor EFTu-like, domain 2 (100%)
AGLLLLSSPNR	Sus scrofa	Eukaryota	Metazoa			Chordata	Craniata	Sarcopterygii	Mammalia			Laurasiatheria	Artiodactyla	Suina				Suidae				Sus				Sus scrofa						GO:0005576 (11%);GO:0005737 (11%);GO:0005886 (11%)	extracellular region (11%);cytoplasm (11%);plasma membrane (11%)	GO:0004867 (89%)	serine-type endopeptidase inhibitor activity (89%)	GO:0030212 (89%);GO:0006953 (22%);GO:0034097 (22%)	hyaluronan metabolic process (89%);acute-phase response (22%);response to cytokine (22%)	IPR002035 (100%);IPR013694 (100%);IPR036465 (100%)	von Willebrand factor, type A (100%);VIT domain (100%);von Willebrand factor A-like domain superfamily (100%)
AGLLQADKVLTVSPYYAEELLSGEAR	Triticeae	Eukaryota	Viridiplantae			Streptophyta	Streptophytina		Magnoliopsida	Petrosaviidae			Poales					Poaceae	Pooideae	Triticeae										2.4.1.- (97%);2.4.1.242 (2%);2.4.1.11 (1%)	Hexosyltransferases (97%);NDP-glucose--starch glucosyltransferase (2%);Glycogen(starch) synthase (1%)	GO:0009501 (98%);GO:0009507 (98%)	amyloplast (98%);chloroplast (98%)	GO:0004373 (100%);GO:0019863 (9%);GO:0043531 (9%)	glycogen (starch) synthase activity (100%);IgE binding (9%);ADP binding (9%)	GO:0019252 (98%)	starch biosynthetic process (98%)
AGLNPAHVDSEDHLESNTK	Prevotella	Bacteria				Bacteroidetes			Bacteroidia				Bacteroidales					Prevotellaceae				Prevotella										GO:0005737 (100%)	cytoplasm (100%)	GO:0003746 (100%)	translation elongation factor activity (100%)			IPR001816 (100%);IPR014039 (100%);IPR036402 (100%)	Translation elongation factor EFTs/EF1B (100%);Translation elongation factor EFTs/EF1B, dimerisation (100%);Elongation factor Ts, dimerisation domain superfamily (100%)
AGLNPLAAYSEEALR	Prevotella copri	Bacteria				Bacteroidetes			Bacteroidia				Bacteroidales					Prevotellaceae				Prevotella				Prevotella copri												IPR011990 (100%);IPR012944 (100%);IPR033985 (100%)	Tetratricopeptide-like helical domain superfamily (100%);RagB/SusD domain (100%);SusD-like, N-terminal (100%)
AGLNTVAELLNR	Clostridiales	Bacteria				Firmicutes			Clostridia				Clostridiales																	2.7.7.6 (100%)	DNA-directed RNA polymerase (100%)			GO:0003677 (100%);GO:0003899 (100%);GO:0046983 (94%)	DNA binding (100%);DNA-directed 5'-3' RNA polymerase activity (100%);protein dimerization activity (94%)	GO:0006351 (100%)	transcription, DNA-templated (100%)	IPR011260 (100%);IPR011262 (94%);IPR011263 (94%)	RNA polymerase, alpha subunit, C-terminal (100%);DNA-directed RNA polymerase, insert domain (94%);DNA-directed RNA polymerase,, RpoA/D/Rpb3-type (94%)
AGLNTVEELTNR	Firmicutes	Bacteria				Firmicutes																								2.7.7.6 (100%)	DNA-directed RNA polymerase (100%)			GO:0003677 (100%);GO:0003899 (100%);GO:0046983 (97%)	DNA binding (100%);DNA-directed 5'-3' RNA polymerase activity (100%);protein dimerization activity (97%)	GO:0006351 (100%)	transcription, DNA-templated (100%)	IPR011260 (100%);IPR011262 (98%);IPR011263 (98%)	RNA polymerase, alpha subunit, C-terminal (100%);DNA-directed RNA polymerase, insert domain (98%);DNA-directed RNA polymerase,, RpoA/D/Rpb3-type (98%)
AGLNTVFDLTEK	Lactobacillales	Bacteria				Firmicutes			Bacilli				Lactobacillales																	2.7.7.6 (100%)	DNA-directed RNA polymerase (100%)			GO:0003899 (100%);GO:0003677 (99%);GO:0046983 (98%)	DNA-directed 5'-3' RNA polymerase activity (100%);DNA binding (99%);protein dimerization activity (98%)	GO:0006351 (99%)	transcription, DNA-templated (99%)	IPR011260 (100%);IPR011263 (100%);IPR036603 (100%)	RNA polymerase, alpha subunit, C-terminal (100%);DNA-directed RNA polymerase, RpoA/D/Rpb3-type (100%);RNA polymerase,, RBP11-like subunit (100%)
AGLNTVQELAGK	Firmicutes	Bacteria				Firmicutes																								2.7.7.6 (100%)	DNA-directed RNA polymerase (100%)			GO:0003677 (100%);GO:0003899 (100%);GO:0046983 (100%)	DNA binding (100%);DNA-directed 5'-3' RNA polymerase activity (100%);protein dimerization activity (100%)	GO:0006351 (100%)	transcription, DNA-templated (100%)	IPR011260 (100%);IPR011262 (100%);IPR011263 (100%)	RNA polymerase, alpha subunit, C-terminal (100%);DNA-directed RNA polymerase, insert domain (100%);DNA-directed RNA polymerase,, RpoA/D/Rpb3-type (100%)
AGLPFHEGFLNLFDHSGNAFVSAYR	Prevotella copri	Bacteria				Bacteroidetes			Bacteroidia				Bacteroidales					Prevotellaceae				Prevotella				Prevotella copri				2.4.2.9 (100%)	Uracil phosphoribosyltransferase (100%)			GO:0004845 (50%);GO:0016757 (50%)	uracil phosphoribosyltransferase activity (50%);transferase activity, transferring glycosyl groups (50%)	GO:0009116 (100%)	nucleoside metabolic process (100%)	IPR000836 (100%);IPR029057 (100%)	Phosphoribosyltransferase domain (100%);Phosphoribosyltransferase-like (100%)
AGLPLLHLEAK	Acidaminococcus fermentans	Bacteria				Firmicutes			Negativicutes				Acidaminococcales					Acidaminococcaceae				Acidaminococcus				Acidaminococcus fermentans				4.3.1.3 (100%)	Histidine ammonia-lyase (100%)	GO:0005737 (100%)	cytoplasm (100%)	GO:0004397 (100%)	histidine ammonia-lyase activity (100%)	GO:0019556 (100%);GO:0019557 (100%)	histidine catabolic process to glutamate and formamide (100%);histidine catabolic process to glutamate and formate (100%)	IPR001106 (100%);IPR005921 (100%);IPR008948 (100%)	Aromatic amino acid lyase (100%);Histidine ammonia-lyase (100%);L-Aspartase-like (100%)
AGLPVGLWDLDYYR	Prevotella	Bacteria				Bacteroidetes			Bacteroidia				Bacteroidales					Prevotellaceae				Prevotella												GO:0004553 (100%)	hydrolase activity, hydrolyzing O-glycosyl compounds (100%)	GO:0005975 (100%)	carbohydrate metabolic process (100%)	IPR001000 (100%);IPR003305 (100%);IPR008979 (100%)	Glycoside hydrolase family 10 domain (100%);Carbohydrate-binding, CenC-like (100%);Galactose-binding-like domain superfamily (100%)
AGLPVGLWDLDYYRK	Prevotella	Bacteria				Bacteroidetes			Bacteroidia				Bacteroidales					Prevotellaceae				Prevotella												GO:0004553 (100%)	hydrolase activity, hydrolyzing O-glycosyl compounds (100%)	GO:0005975 (100%)	carbohydrate metabolic process (100%)
AGLPVPSLSAALSYYDSYR	Lactobacillus reuteri	Bacteria				Firmicutes			Bacilli				Lactobacillales					Lactobacillaceae				Lactobacillus				Lactobacillus reuteri				1.1.1.44 (100%)	Phosphogluconate dehydrogenase (NADP(+)-dependent decarboxylating) (100%)			GO:0004616 (100%);GO:0050661 (100%)	phosphogluconate dehydrogenase (decarboxylating) activity (100%);NADP binding (100%)	GO:0006098 (100%);GO:0019521 (100%)	pentose-phosphate shunt (100%);D-gluconate metabolic process (100%)	IPR006113 (100%);IPR006114 (100%);IPR006115 (100%)	6-phosphogluconate dehydrogenase, decarboxylating (100%);6-phosphogluconate dehydrogenase, C-terminal (100%);6-phosphogluconate dehydrogenase, NADP-binding (100%)
AGLPVVQVTNLTK	Catonella morbi	Bacteria				Firmicutes			Clostridia				Clostridiales					Lachnospiraceae				Catonella				Catonella morbi
AGLQFPVGR	root																													1.5.1.2 (33%);2.5.1.108 (33%);3.1.3.16 (33%)	Pyrroline-5-carboxylate reductase (33%);2-(3-amino-3-carboxypropyl)histidine synthase (33%);Protein-serine/threonine phosphatase (33%)	GO:0000786 (99%);GO:0005634 (88%);GO:0000790 (10%)	nucleosome (99%);nucleus (88%);nuclear chromatin (10%)	GO:0003677 (97%);GO:0046982 (96%);GO:0000978 (2%)	DNA binding (97%);protein heterodimerization activity (96%);RNA polymerase II cis-regulatory region sequence-specific DNA binding (2%)	GO:0006325 (9%);GO:0006342 (9%);GO:0006357 (1%)	chromatin organization (9%);chromatin silencing (9%);regulation of transcription by RNA polymerase II (1%)	IPR009072 (100%);IPR002119 (100%);IPR032458 (98%)	Histone-fold (100%);Histone H2A (100%);Histone H2A conserved site (98%)
AGLQLTPTFVK	root																													1.2.1.- (79%);1.2.1.12 (21%)	With NAD(+) or NADP(+) as acceptor (79%);Glyceraldehyde-3-phosphate dehydrogenase (phosphorylating) (21%)			GO:0050661 (93%);GO:0051287 (93%);GO:0016620 (80%)	NADP binding (93%);NAD binding (93%);oxidoreductase activity, acting on the aldehyde or oxo group of donors, NAD or NADP as acceptor (80%)	GO:0006006 (93%);GO:0006096 (15%)	glucose metabolic process (93%);glycolytic process (15%)	IPR020829 (100%);IPR020831 (100%);IPR006424 (98%)	Glyceraldehyde 3-phosphate dehydrogenase, catalytic domain (100%);Glyceraldehyde/Erythrose phosphate dehydrogenase family (100%);Glyceraldehyde-3-phosphate dehydrogenase, type I (98%)
AGLQPAFNLSNK	Prevotella copri	Bacteria				Bacteroidetes			Bacteroidia				Bacteroidales					Prevotellaceae				Prevotella				Prevotella copri												IPR011250 (100%);IPR025665 (100%)	Outer membrane protein/outer membrane enzyme PagP, beta-barrel (100%);Outer membrane protein beta-barrel domain 2 (100%)
AGLQPGFLVNK	Prevotella copri	Bacteria				Bacteroidetes			Bacteroidia				Bacteroidales					Prevotellaceae				Prevotella				Prevotella copri												IPR025665 (50%);IPR027385 (50%)	Outer membrane protein beta-barrel domain 2 (50%);Outer membrane protein beta-barrel domain (50%)
AGLQPGFLVNKDDAEDVK	Prevotella copri	Bacteria				Bacteroidetes			Bacteroidia				Bacteroidales					Prevotellaceae				Prevotella				Prevotella copri
AGLQPGFLVNKDDAEGVK	Prevotella	Bacteria				Bacteroidetes			Bacteroidia				Bacteroidales					Prevotellaceae				Prevotella
AGLQSDLDALKTQLQDAASTASAAK	Prevotella copri	Bacteria				Bacteroidetes			Bacteroidia				Bacteroidales					Prevotellaceae				Prevotella				Prevotella copri
AGLQVLGPRPGNK	Megasphaera	Bacteria				Firmicutes			Negativicutes				Veillonellales					Veillonellaceae				Megasphaera								2.3.1.8 (100%)	Phosphate acetyltransferase (100%)			GO:0016407 (92%);GO:0008959 (8%)	acetyltransferase activity (92%);phosphate acetyltransferase activity (8%)			IPR002505 (100%);IPR004614 (100%);IPR012147 (100%)	Phosphate acetyl/butaryl transferase (100%);Phosphate acetyltransferase (100%);Phosphate acetyl/butyryltransferase (100%)
AGLRPGDVLLALGEQLVQNAEDLYEAVR	Laurasiatheria	Eukaryota	Metazoa			Chordata	Craniata	Sarcopterygii	Mammalia			Laurasiatheria																		3.4.21.108 (100%)	HtrA2 peptidase (100%)	GO:0016021 (46%);GO:0000785 (33%);GO:0005634 (33%)	integral component of membrane (46%);chromatin (33%);nucleus (33%)	GO:0004252 (97%);GO:0042802 (33%);GO:0008233 (3%)	serine-type endopeptidase activity (97%);identical protein binding (33%);peptidase activity (3%)	GO:0007005 (33%);GO:0007628 (33%);GO:0008630 (33%)	mitochondrion organization (33%);adult walking behavior (33%);intrinsic apoptotic signaling pathway in response to DNA damage (33%)	IPR001940 (100%);IPR009003 (100%);IPR036034 (100%)	Peptidase S1C (100%);Peptidase S1, PA clan (100%);PDZ superfamily (100%)
AGLSVENVLLSPLALAK	Streptococcus	Bacteria				Firmicutes			Bacilli				Lactobacillales					Streptococcaceae				Streptococcus										GO:0009898 (100%);GO:0032153 (100%)	cytoplasmic side of plasma membrane (100%);cell division site (100%)			GO:0043093 (100%)	FtsZ-dependent cytokinesis (100%)	IPR003494 (100%);IPR020823 (100%);IPR021873 (100%)	SHS2 domain inserted in FtsA (100%);Cell division protein FtsA (100%);Cell division protein FtsA, C-terminal (100%)
AGLTYTPVLEGYLADLEFVTPEDPGK	Lactobacillus johnsonii	Bacteria				Firmicutes			Bacilli				Lactobacillales					Lactobacillaceae				Lactobacillus				Lactobacillus johnsonii				2.4.1.10 (100%)	Levansucrase (100%)	GO:0005576 (83%);GO:0005618 (83%);GO:0016021 (83%)	extracellular region (83%);cell wall (83%);integral component of membrane (83%)	GO:0050053 (17%)	levansucrase activity (17%)			IPR019931 (100%);IPR041495 (100%);IPR041558 (100%)	LPXTG cell wall anchor domain (100%);Mub B2-like domain (100%);Mucin binding domain (100%)
AGLTYTPVLEGYLADLEFVTPEDPGKDLK	Lactobacillus johnsonii	Bacteria				Firmicutes			Bacilli				Lactobacillales					Lactobacillaceae				Lactobacillus				Lactobacillus johnsonii				2.4.1.10 (100%)	Levansucrase (100%)	GO:0005576 (83%);GO:0005618 (83%);GO:0016021 (83%)	extracellular region (83%);cell wall (83%);integral component of membrane (83%)	GO:0050053 (17%)	levansucrase activity (17%)
AGLVDGLVYDK	Clostridium	Bacteria				Firmicutes			Clostridia				Clostridiales					Clostridiaceae				Clostridium										GO:0005840 (100%)	ribosome (100%)	GO:0070180 (100%)	large ribosomal subunit rRNA binding (100%)	GO:0006412 (100%);GO:0042254 (100%)	translation (100%);ribosome biogenesis (100%)	IPR001790 (100%);IPR022973 (100%)	Ribosomal protein L10P (100%);Ribosomal protein L10 (100%)
AGLVDGQVLDVAAVDALASLPSR	Megasphaera elsdenii	Bacteria				Firmicutes			Negativicutes				Veillonellales					Veillonellaceae				Megasphaera				Megasphaera elsdenii						GO:0005840 (100%)	ribosome (100%)	GO:0070180 (100%)	large ribosomal subunit rRNA binding (100%)	GO:0006412 (100%);GO:0042254 (100%)	translation (100%);ribosome biogenesis (100%)	IPR001790 (100%);IPR022973 (100%)	Ribosomal protein L10P (100%);Ribosomal protein L10 (100%)
AGLVDGQVLDVAAVDALASLPSREELLAK	Megasphaera elsdenii	Bacteria				Firmicutes			Negativicutes				Veillonellales					Veillonellaceae				Megasphaera				Megasphaera elsdenii						GO:0005840 (100%)	ribosome (100%)	GO:0070180 (100%)	large ribosomal subunit rRNA binding (100%)	GO:0006412 (100%);GO:0042254 (100%)	translation (100%);ribosome biogenesis (100%)
AGLVEFAQELK	Bacteria	Bacteria																												2.1.2.3 (100%);3.5.4.10 (100%)	Phosphoribosylaminoimidazolecarboxamide formyltransferase (100%);IMP cyclohydrolase (100%)	GO:0016021 (1%);GO:0005829 (0%)	integral component of membrane (1%);cytosol (0%)	GO:0003937 (100%);GO:0004643 (100%)	IMP cyclohydrolase activity (100%);phosphoribosylaminoimidazolecarboxamide formyltransferase activity (100%)	GO:0006189 (99%);GO:0006164 (0%)	'de novo' IMP biosynthetic process (99%);purine nucleotide biosynthetic process (0%)	IPR011607 (100%);IPR036914 (100%);IPR002695 (100%)	Methylglyoxal synthase-like domain (100%);Methylglyoxal synthase-like domain superfamily (100%);Bifunctional purine biosynthesis protein PurH-like (100%)
AGLVSQQNVEAFK	Prevotella	Bacteria				Bacteroidetes			Bacteroidia				Bacteroidales					Prevotellaceae				Prevotella										GO:0005886 (100%);GO:0016021 (100%)	plasma membrane (100%);integral component of membrane (100%)	GO:0015450 (100%)	P-P-bond-hydrolysis-driven protein transmembrane transporter activity (100%)	GO:0006605 (100%);GO:0043952 (100%);GO:0065002 (100%)	protein targeting (100%);protein transport by the Sec complex (100%);intracellular protein transmembrane transport (100%)	IPR005665 (100%);IPR005791 (100%);IPR022645 (100%)	Protein-export membrane protein SecF, bacterial (100%);Protein translocase subunit SecD (100%);Protein-export membrane protein SecD/SecF, bacterial (100%)
AGLVSQQNVEAFKNPDVR	Prevotella	Bacteria				Bacteroidetes			Bacteroidia				Bacteroidales					Prevotellaceae				Prevotella										GO:0005886 (100%);GO:0016021 (100%)	plasma membrane (100%);integral component of membrane (100%)	GO:0015450 (100%)	P-P-bond-hydrolysis-driven protein transmembrane transporter activity (100%)	GO:0006605 (100%);GO:0043952 (100%);GO:0065002 (100%)	protein targeting (100%);protein transport by the Sec complex (100%);intracellular protein transmembrane transport (100%)
AGMPLEVPALTVNK	Megasphaera elsdenii	Bacteria				Firmicutes			Negativicutes				Veillonellales					Veillonellaceae				Megasphaera				Megasphaera elsdenii				2.3.1.9 (100%)	Acetyl-CoA C-acetyltransferase (100%)			GO:0016747 (57%);GO:0003985 (43%)	transferase activity, transferring acyl groups other than amino-acyl groups (57%);acetyl-CoA C-acetyltransferase activity (43%)			IPR002155 (100%);IPR016039 (100%);IPR020610 (100%)	Thiolase (100%);Thiolase-like (100%);Thiolase, active site (100%)
AGNADWYFNALAGLR	Prevotella	Bacteria				Bacteroidetes			Bacteroidia				Bacteroidales					Prevotellaceae				Prevotella										GO:0016020 (100%)	membrane (100%)					IPR006665 (100%);IPR036737 (100%)	OmpA-like domain (100%);OmpA-like domain superfamily (100%)
AGNGVVLLTTK	Bacteria	Bacteria																														GO:0009279 (98%);GO:0016021 (95%);GO:0019867 (2%)	cell outer membrane (98%);integral component of membrane (95%);outer membrane (2%)	GO:0004674 (1%);GO:0005524 (1%)	protein serine/threonine kinase activity (1%);ATP binding (1%)			IPR023997 (100%);IPR037066 (100%);IPR012910 (99%)	TonB-dependent outer membrane protein SusC/RagA, conserved site (100%);TonB-dependent receptor, plug domain superfamily (100%);TonB-dependent receptor, plug domain (99%)
AGNLGGGVVTLER	Craniata	Eukaryota	Metazoa			Chordata	Craniata																							2.1.1.100 (100%)	Protein-S-isoprenylcysteine O-methyltransferase (100%)	GO:0005840 (99%);GO:0098793 (19%);GO:0098978 (19%)	ribosome (99%);presynapse (19%);glutamatergic synapse (19%)	GO:0003735 (100%);GO:0008201 (19%);GO:0045182 (19%)	structural constituent of ribosome (100%);heparin binding (19%);translation regulator activity (19%)	GO:0006412 (93%);GO:0046632 (19%);GO:0099577 (19%)	translation (93%);alpha-beta T cell differentiation (19%);regulation of translation at presynapse, modulating synaptic transmission (19%)	IPR002671 (100%);IPR038526 (100%);IPR007269 (0%)	Ribosomal protein L22e (100%);Ribosomal protein L22e superfamily (100%);Isoprenylcysteine carboxyl methyltransferase (0%)
AGNLLLFFDELHQLLGAGSTGDSSGSK	Lactobacillus reuteri	Bacteria				Firmicutes			Bacilli				Lactobacillales					Lactobacillaceae				Lactobacillus				Lactobacillus reuteri								GO:0005524 (100%);GO:0008233 (79%)	ATP binding (100%);peptidase activity (79%)			IPR001270 (100%);IPR003593 (100%);IPR003959 (100%)	ClpA/B family (100%);AAA+ ATPase domain (100%);ATPase, AAA-type, core (100%)
AGNLPGTPLTLLFGGK	Lactobacillales	Bacteria				Firmicutes			Bacilli				Lactobacillales																	2.4.1.1 (100%)	Glycogen phosphorylase (100%)			GO:0102250 (100%);GO:0102499 (100%);GO:0008184 (55%)	linear malto-oligosaccharide phosphorylase activity (100%);SHG alpha-glucan phosphorylase activity (100%);glycogen phosphorylase activity (55%)	GO:0005975 (100%)	carbohydrate metabolic process (100%)	IPR000811 (100%);IPR011833 (100%);IPR035090 (100%)	Glycosyl transferase, family 35 (100%);Glycogen/starch/alpha-glucan phosphorylase (100%);Phosphorylase pyridoxal-phosphate attachment site (100%)
AGNPDWYFNALAGLR	Prevotella multisaccharivorax	Bacteria				Bacteroidetes			Bacteroidia				Bacteroidales					Prevotellaceae				Prevotella				Prevotella multisaccharivorax						GO:0016020 (100%)	membrane (100%)					IPR006665 (100%);IPR036737 (100%)	OmpA-like domain (100%);OmpA-like domain superfamily (100%)
AGNPDWYFNALVGAK	Prevotella copri	Bacteria				Bacteroidetes			Bacteroidia				Bacteroidales					Prevotellaceae				Prevotella				Prevotella copri
AGNPDWYFNALVGLK
AGNPDWYFNALVGVK	Prevotella copri	Bacteria				Bacteroidetes			Bacteroidia				Bacteroidales					Prevotellaceae				Prevotella				Prevotella copri						GO:0016020 (100%)	membrane (100%)					IPR006665 (100%);IPR011250 (100%);IPR036737 (100%)	OmpA-like domain (100%);Outer membrane protein/outer membrane enzyme PagP, beta-barrel (100%);OmpA-like domain superfamily (100%)
AGNTSLEELAMLLK	Bacteria	Bacteria																												2.3.3.13 (100%)	2-isopropylmalate synthase (100%)			GO:0003852 (97%);GO:0046912 (3%)	2-isopropylmalate synthase activity (97%);transferase activity, transferring acyl groups, acyl groups converted into alkyl on transfer (3%)	GO:0009098 (96%);GO:0019752 (4%)	leucine biosynthetic process (96%);carboxylic acid metabolic process (4%)	IPR000891 (100%);IPR013785 (100%);IPR002034 (99%)	Pyruvate carboxyltransferase (100%);Aldolase-type TIM barrel (100%);Alpha-isopropylmalate/homocitrate synthase, conserved site (99%)
AGNVQALLGK	Bacteria	Bacteria																														GO:0015934 (97%);GO:0005840 (3%);GO:0022625 (0%)	large ribosomal subunit (97%);ribosome (3%);cytosolic large ribosomal subunit (0%)	GO:0000049 (99%);GO:0019843 (99%);GO:0003735 (97%)	tRNA binding (99%);rRNA binding (99%);structural constituent of ribosome (97%)	GO:0006412 (99%);GO:0006417 (99%);GO:0000470 (0%)	translation (99%);regulation of translation (99%);maturation of LSU-rRNA (0%)	IPR023674 (100%);IPR028364 (100%);IPR002143 (100%)	Ribosomal protein L1-like (100%);Ribosomal protein L1/ribosomal biogenesis protein (100%);Ribosomal protein L1 (100%)
AGPALHVPSWDAEK	Firmicutes	Bacteria				Firmicutes																								1.2.7.1 (100%)	Pyruvate synthase (100%)			GO:0005506 (100%);GO:0030976 (100%);GO:0051539 (100%)	iron ion binding (100%);thiamine pyrophosphate binding (100%);4 iron, 4 sulfur cluster binding (100%)	GO:0022900 (100%)	electron transport chain (100%)	IPR002869 (100%);IPR002880 (100%);IPR009014 (100%)	Pyruvate-flavodoxin oxidoreductase, central domain (100%);Pyruvate flavodoxin/ferredoxin oxidoreductase, N-terminal (100%);Transketolase C-terminal/Pyruvate-ferredoxin oxidoreductase domain II (100%)
AGPGTLSVTLEGPSK	Sarcopterygii	Eukaryota	Metazoa			Chordata	Craniata	Sarcopterygii																								GO:0005829 (17%);GO:0005886 (17%);GO:0016021 (11%)	cytosol (17%);plasma membrane (17%);integral component of membrane (11%)	GO:0003779 (100%);GO:0042802 (16%);GO:0003723 (0%)	actin binding (100%);identical protein binding (16%);RNA binding (0%)	GO:0030036 (100%);GO:0030154 (91%);GO:0003334 (9%)	actin cytoskeleton organization (100%);cell differentiation (91%);keratinocyte development (9%)	IPR001298 (100%);IPR013783 (100%);IPR014756 (100%)	Filamin/ABP280 repeat (100%);Immunoglobulin-like fold (100%);Immunoglobulin E-set (100%)
AGPYGQLFRPDNFVFGQSGAGNNWAK	Eukaryota	Eukaryota																														GO:0005874 (100%);GO:0005737 (31%)	microtubule (100%);cytoplasm (31%)	GO:0003924 (100%);GO:0005525 (100%);GO:0005200 (85%)	GTPase activity (100%);GTP binding (100%);structural constituent of cytoskeleton (85%)	GO:0007017 (97%);GO:0000226 (3%);GO:0000278 (3%)	microtubule-based process (97%);microtubule cytoskeleton organization (3%);mitotic cell cycle (3%)	IPR000217 (100%);IPR003008 (100%);IPR036525 (100%)	Tubulin (100%);Tubulin/FtsZ, GTPase domain (100%);Tubulin/FtsZ, GTPase domain superfamily (100%)
AGQAAAGVVTEDPSLFSK	Lachnospiraceae bacterium	Bacteria				Firmicutes			Clostridia				Clostridiales					Lachnospiraceae								Lachnospiraceae bacterium						GO:0016021 (100%);GO:0033179 (100%)	integral component of membrane (100%);proton-transporting V-type ATPase, V0 domain (100%)	GO:0015078 (100%)	,proton transmembrane transporter activity (100%)			IPR000245 (100%);IPR002379 (100%);IPR035921 (100%)	V-ATPase proteolipid subunit (100%);V-ATPase proteolipid subunit C-like domain (100%);F/V-ATP synthase subunit C superfamily (100%)
AGQANASLLNSVK	Lactobacillus	Bacteria				Firmicutes			Bacilli				Lactobacillales					Lactobacillaceae				Lactobacillus										GO:0005737 (100%)	cytoplasm (100%)			GO:0006415 (100%)	translational termination (100%)	IPR002661 (100%);IPR023584 (100%);IPR036191 (100%)	Ribosome recycling factor (100%);Ribosome recycling factor domain (100%);RRF superfamily (100%)
AGQAVDDFLEK	root																													1.1.1.44 (100%)	Phosphogluconate dehydrogenase (NADP(+)-dependent decarboxylating) (100%)	GO:0005829 (11%);GO:0043231 (2%);GO:0071821 (2%)	cytosol (11%);intracellular membrane-bounded organelle (2%);FANCM-MHF complex (2%)	GO:0004616 (100%);GO:0050661 (96%);GO:0030246 (2%)	phosphogluconate dehydrogenase (decarboxylating) activity (100%);NADP binding (96%);carbohydrate binding (2%)	GO:0019521 (75%);GO:0006098 (66%);GO:0009051 (32%)	D-gluconate metabolic process (75%);pentose-phosphate shunt (66%);pentose-phosphate shunt, oxidative branch (32%)	IPR006115 (100%);IPR006183 (100%);IPR036291 (100%)	6-phosphogluconate dehydrogenase, NADP-binding (100%);6-phosphogluconate dehydrogenase (100%);NAD(P)-binding domain superfamily (100%)
AGSAHLTYEGQVDPYFK	Prevotella copri	Bacteria				Bacteroidetes			Bacteroidia				Bacteroidales					Prevotellaceae				Prevotella				Prevotella copri
AGSGNTVLNTQADNADNLDGLNKDVSK
AGSLFDATQTK	Lachnospiraceae bacterium	Bacteria				Firmicutes			Clostridia				Clostridiales					Lachnospiraceae								Lachnospiraceae bacterium				1.2.1.- (100%)	With NAD(+) or NADP(+) as acceptor (100%)			GO:0016620 (100%);GO:0050661 (100%);GO:0051287 (100%)	oxidoreductase activity, acting on the aldehyde or oxo group of donors, NAD or NADP as acceptor (100%);NADP binding (100%);NAD binding (100%)	GO:0006006 (100%)	glucose metabolic process (100%)	IPR006424 (100%);IPR020828 (100%);IPR020829 (100%)	Glyceraldehyde-3-phosphate dehydrogenase, type I (100%);Glyceraldehyde 3-phosphate dehydrogenase, NAD(P) binding domain (100%);Glyceraldehyde 3-phosphate dehydrogenase, catalytic domain (100%)
AGTSQAAVNGVLDALFQVFEASVAQGEK	Rothia	Bacteria				Actinobacteria			Actinobacteria				Micrococcales					Micrococcaceae				Rothia												GO:0003677 (100%)	DNA binding (100%)			IPR000119 (100%);IPR010992 (100%)	Histone-like DNA-binding protein (100%);Integration host factor (IHF)-like DNA-binding domain superfamily (100%)
AGTVVPHLFDK	Prevotella copri	Bacteria				Bacteroidetes			Bacteroidia				Bacteroidales					Prevotellaceae				Prevotella				Prevotella copri												IPR011990 (100%);IPR012944 (100%);IPR033985 (88%)	Tetratricopeptide-like helical domain superfamily (100%);RagB/SusD domain (100%);SusD-like, N-terminal (88%)
AGTVVTLDDLVEALGLDAAR	Corynebacterium	Bacteria				Actinobacteria			Actinobacteria				Corynebacteriales					Corynebacteriaceae				Corynebacterium								6.1.1.19 (100%)	Arginine--tRNA ligase (100%)	GO:0005737 (100%)	cytoplasm (100%)	GO:0004814 (100%);GO:0005524 (100%)	arginine-tRNA ligase activity (100%);ATP binding (100%)	GO:0006420 (100%)	arginyl-tRNA aminoacylation (100%)	IPR001278 (100%);IPR001412 (100%);IPR005148 (100%)	Arginine-tRNA ligase (100%);Aminoacyl-tRNA synthetase, class I, conserved site (100%);Arginyl tRNA synthetase N-terminal domain (100%)
AGVDHVAPNFTASVDK	Prevotella	Bacteria				Bacteroidetes			Bacteroidia				Bacteroidales					Prevotellaceae				Prevotella																IPR011990 (100%);IPR012944 (100%);IPR033985 (100%)	Tetratricopeptide-like helical domain superfamily (100%);RagB/SusD domain (100%);SusD-like, N-terminal (100%)
AGVGLAAPQVGVSK	Lactobacillus	Bacteria				Firmicutes			Bacilli				Lactobacillales					Lactobacillaceae				Lactobacillus								3.5.1.88 (100%)	Peptide deformylase (100%)			GO:0042586 (100%);GO:0046872 (100%)	peptide deformylase activity (100%);metal ion binding (100%)	GO:0006412 (100%)	translation (100%)	IPR023635 (100%);IPR036821 (100%)	Peptide deformylase (100%);Peptide deformylase superfamily (100%)
AGVGVDNLDLPAATAR	Bacteria	Bacteria																												1.1.1.95 (100%)	Phosphoglycerate dehydrogenase (100%)			GO:0004617 (100%);GO:0051287 (100%)	phosphoglycerate dehydrogenase activity (100%);NAD binding (100%)	GO:0006564 (100%)	L-serine biosynthetic process (100%)	IPR006139 (100%);IPR006140 (100%);IPR006236 (100%)	D-isomer specific 2-hydroxyacid dehydrogenase, catalytic domain (100%);D-isomer specific 2-hydroxyacid dehydrogenase, NAD-binding domain (100%);D-3-phosphoglycerate dehydrogenase (100%)
AGVLETTFR	root																													1.1.1.86 (100%);1.1.1.- (0%);1.1.1.383 (0%)	Ketol-acid reductoisomerase (NADP(+)) (100%);With NAD(+) or NADP(+) as acceptor (0%);Ketol-acid reductoisomerase (NAD(P)(+)) (0%)			GO:0004455 (100%);GO:0016853 (98%);GO:0000287 (92%)	ketol-acid reductoisomerase activity (100%);isomerase activity (98%);magnesium ion binding (92%)	GO:0009097 (99%);GO:0009099 (99%);GO:0009082 (1%)	isoleucine biosynthetic process (99%);valine biosynthetic process (99%);branched-chain amino acid biosynthetic process (1%)	IPR013023 (100%);IPR013116 (100%);IPR000506 (100%)	Ketol-acid reductoisomerase (100%);Ketol-acid reductoisomerase, N-terminal (100%);Ketol-acid reductoisomerase, C-terminal (100%)
AGVLFRPLEESPFR	Prevotella	Bacteria				Bacteroidetes			Bacteroidia				Bacteroidales					Prevotellaceae				Prevotella																IPR042117 (100%)	OMPP1/FadL/TodX superfamily (100%)
AGVLFRPLESSPFR	Prevotella	Bacteria				Bacteroidetes			Bacteroidia				Bacteroidales					Prevotellaceae				Prevotella																IPR042117 (100%)	OMPP1/FadL/TodX superfamily (100%)
AGVLFRPVEDSPFR	Prevotella copri	Bacteria				Bacteroidetes			Bacteroidia				Bacteroidales					Prevotellaceae				Prevotella				Prevotella copri												IPR005017 (100%);IPR042117 (100%)	Outer membrane protein transport protein (OMPP1/FadL/TodX) (100%);OMPP1/FadL/TodX superfamily (100%)
AGVLFRPVNDSPFR	Prevotella	Bacteria				Bacteroidetes			Bacteroidia				Bacteroidales					Prevotellaceae				Prevotella																IPR042117 (100%)	OMPP1/FadL/TodX superfamily (100%)
AGVNAGLDLDAFAPR	Bacteria	Bacteria																												5.4.99.2 (100%)	Methylmalonyl-CoA mutase (100%)			GO:0004494 (100%);GO:0031419 (100%);GO:0046872 (100%)	methylmalonyl-CoA mutase activity (100%);cobalamin binding (100%);metal ion binding (100%)			IPR006098 (100%);IPR006099 (100%);IPR006158 (100%)	Methylmalonyl-CoA mutase, alpha chain, catalytic (100%);Methylmalonyl-CoA mutase, alpha/beta chain, catalytic (100%);Cobalamin (vitamin B12)-binding domain (100%)
AGVNFSEFTGVWK	Mammalia	Eukaryota	Metazoa			Chordata	Craniata	Sarcopterygii	Mammalia																							GO:0000139 (24%);GO:0005634 (24%);GO:0030127 (24%)	Golgi membrane (24%);nucleus (24%);COPII vesicle coat (24%)	GO:0005509 (100%);GO:0042803 (24%);GO:0043495 (24%)	calcium ion binding (100%);protein homodimerization activity (24%);protein membrane adaptor activity (24%)	GO:0001938 (24%);GO:0006886 (24%);GO:0010595 (24%)	positive regulation of endothelial cell proliferation (24%);intracellular protein transport (24%);positive regulation of endothelial cell migration (24%)	IPR002048 (100%);IPR011992 (100%);IPR018247 (100%)	EF-hand domain (100%);EF-hand domain pair (100%);EF-Hand 1, calcium-binding site (100%)
AGVNTVTTLVENK	root																															GO:1990904 (74%);GO:0005840 (32%);GO:0016020 (15%)	ribonucleoprotein complex (74%);ribosome (32%);membrane (15%)	GO:0003723 (12%);GO:0003700 (0%);GO:0003735 (0%)	RNA binding (12%);DNA-binding transcription factor activity (0%);structural constituent of ribosome (0%)	GO:0042254 (85%);GO:0000470 (12%);GO:0000184 (0%)	ribosome biogenesis (85%);maturation of LSU-rRNA (12%);nuclear-transcribed mRNA catabolic process, nonsense-mediated decay (0%)	IPR038524 (100%);IPR029064 (100%);IPR001921 (99%)	Ribosomal protein L7A/L8 superfamily (100%);50S ribosomal protein L30e-like (100%);Ribosomal protein L7A/L8 (99%)
AGVNTVTTLVENKK	root																															GO:1990904 (75%);GO:0005840 (32%);GO:0016020 (15%)	ribonucleoprotein complex (75%);ribosome (32%);membrane (15%)	GO:0003723 (12%);GO:0003700 (0%);GO:0003735 (0%)	RNA binding (12%);DNA-binding transcription factor activity (0%);structural constituent of ribosome (0%)	GO:0042254 (85%);GO:0000470 (12%);GO:0000184 (0%)	ribosome biogenesis (85%);maturation of LSU-rRNA (12%);nuclear-transcribed mRNA catabolic process, nonsense-mediated decay (0%)
AGVPFLHFFDGFR	root																													1.2.7.1 (100%)	Pyruvate synthase (100%)			GO:0005506 (100%);GO:0030976 (100%);GO:0051539 (100%)	iron ion binding (100%);thiamine pyrophosphate binding (100%);4 iron, 4 sulfur cluster binding (100%)	GO:0022900 (100%)	electron transport chain (100%)	IPR002869 (100%);IPR002880 (100%);IPR009014 (100%)	Pyruvate-flavodoxin oxidoreductase, central domain (100%);Pyruvate flavodoxin/ferredoxin oxidoreductase, N-terminal (100%);Transketolase C-terminal/Pyruvate-ferredoxin oxidoreductase domain II (100%)
AGVPNLFNPFDQNALEAALALK	Megasphaera elsdenii	Bacteria				Firmicutes			Negativicutes				Veillonellales					Veillonellaceae				Megasphaera				Megasphaera elsdenii								GO:0009055 (100%)	electron transfer activity (100%)			IPR012255 (100%);IPR014729 (100%);IPR014730 (100%)	Electron transfer flavoprotein, beta subunit (100%);Rossmann-like alpha/beta/alpha sandwich fold (100%);Electron transfer flavoprotein, alpha/beta-subunit, N-terminal (100%)
AGVPNLFNPFDQNALEAALALKDADKDVK	Megasphaera elsdenii	Bacteria				Firmicutes			Negativicutes				Veillonellales					Veillonellaceae				Megasphaera				Megasphaera elsdenii								GO:0009055 (100%)	electron transfer activity (100%)
AGVPNLFNPFDQNALEAALQLK	Firmicutes	Bacteria				Firmicutes																												GO:0009055 (100%)	electron transfer activity (100%)			IPR012255 (100%);IPR014729 (100%);IPR014730 (100%)	Electron transfer flavoprotein, beta subunit (100%);Rossmann-like alpha/beta/alpha sandwich fold (100%);Electron transfer flavoprotein, alpha/beta-subunit, N-terminal (100%)
AGVPNLFNPFDQNALEAALQLKDNQGAK	Firmicutes	Bacteria				Firmicutes																												GO:0009055 (100%)	electron transfer activity (100%)
AGVPSGASTGEFEAVELR	Micrococcales	Bacteria				Actinobacteria			Actinobacteria				Micrococcales																	4.2.1.11 (100%)	Phosphopyruvate hydratase (100%)	GO:0005576 (100%);GO:0009986 (100%);GO:0000015 (93%)	extracellular region (100%);cell surface (100%);phosphopyruvate hydratase complex (93%)	GO:0000287 (100%);GO:0004634 (100%)	magnesium ion binding (100%);phosphopyruvate hydratase activity (100%)	GO:0006096 (100%)	glycolytic process (100%)	IPR000941 (100%);IPR020809 (100%);IPR020810 (100%)	Enolase (100%);Enolase, conserved site (100%);Enolase, C-terminal TIM barrel domain (100%)
AGVSADDLAGLGLTNQR	Lachnospiraceae bacterium	Bacteria				Firmicutes			Clostridia				Clostridiales					Lachnospiraceae								Lachnospiraceae bacterium				2.7.1.30 (100%)	Glycerol kinase (100%)			GO:0004370 (100%);GO:0005524 (100%)	glycerol kinase activity (100%);ATP binding (100%)	GO:0006072 (100%);GO:0019563 (100%)	glycerol-3-phosphate metabolic process (100%);glycerol catabolic process (100%)	IPR000577 (100%);IPR005999 (100%);IPR018483 (100%)	Carbohydrate kinase, FGGY (100%);Glycerol kinase (100%);Carbohydrate kinase, FGGY, conserved site (100%)
AGYEPGKDVMLGLDVAASEMYNKETK	Clostridium	Bacteria				Firmicutes			Clostridia				Clostridiales					Clostridiaceae				Clostridium								4.2.1.11 (100%)	Phosphopyruvate hydratase (100%)	GO:0000015 (100%);GO:0005576 (100%);GO:0009986 (100%)	phosphopyruvate hydratase complex (100%);extracellular region (100%);cell surface (100%)	GO:0000287 (100%);GO:0004634 (100%)	magnesium ion binding (100%);phosphopyruvate hydratase activity (100%)	GO:0006096 (100%)	glycolytic process (100%)
AGYEPGKELFLALDAASSEYYK	Clostridium	Bacteria				Firmicutes			Clostridia				Clostridiales					Clostridiaceae				Clostridium								4.2.1.11 (100%)	Phosphopyruvate hydratase (100%)	GO:0000015 (100%);GO:0005576 (100%);GO:0009986 (100%)	phosphopyruvate hydratase complex (100%);extracellular region (100%);cell surface (100%)	GO:0000287 (100%);GO:0004634 (100%)	magnesium ion binding (100%);phosphopyruvate hydratase activity (100%)	GO:0006096 (100%)	glycolytic process (100%)
AGYEPGKELFLALDAASSEYYKDGK	Clostridium	Bacteria				Firmicutes			Clostridia				Clostridiales					Clostridiaceae				Clostridium								4.2.1.11 (100%)	Phosphopyruvate hydratase (100%)	GO:0000015 (100%);GO:0005576 (100%);GO:0009986 (100%)	phosphopyruvate hydratase complex (100%);extracellular region (100%);cell surface (100%)	GO:0000287 (100%);GO:0004634 (100%)	magnesium ion binding (100%);phosphopyruvate hydratase activity (100%)	GO:0006096 (100%)	glycolytic process (100%)
AGYEQLAALFLK	Bacteria	Bacteria																																GO:0016491 (100%);GO:0005506 (96%);GO:0046872 (4%)	oxidoreductase activity (100%);iron ion binding (96%);metal ion binding (4%)			IPR003251 (100%);IPR009040 (100%);IPR009078 (100%)	Rubrerythrin (100%);Ferritin-like diiron domain (100%);Ferritin-like superfamily (100%)
AGYHELNLPANEPGSSLMPGK	Lactobacillus	Bacteria				Firmicutes			Bacilli				Lactobacillales					Lactobacillaceae				Lactobacillus								4.2.1.2 (100%)	Fumarate hydratase (100%)	GO:0045239 (100%)	tricarboxylic acid cycle enzyme complex (100%)	GO:0004333 (100%)	fumarate hydratase activity (100%)	GO:0006099 (100%);GO:0006106 (100%)	tricarboxylic acid cycle (100%);fumarate metabolic process (100%)	IPR000362 (100%);IPR005677 (100%);IPR008948 (100%)	Fumarate lyase family (100%);Fumarate hydratase, class II (100%);L-Aspartase-like (100%)
AGYKPGEDLFLGFDVASSEFYEDGVYDYTK	Aerococcus suis	Bacteria				Firmicutes			Bacilli				Lactobacillales					Aerococcaceae				Aerococcus				Aerococcus suis				4.2.1.11 (100%)	Phosphopyruvate hydratase (100%)	GO:0000015 (100%);GO:0005576 (100%);GO:0009986 (100%)	phosphopyruvate hydratase complex (100%);extracellular region (100%);cell surface (100%)	GO:0000287 (100%);GO:0004634 (100%)	magnesium ion binding (100%);phosphopyruvate hydratase activity (100%)	GO:0006096 (100%)	glycolytic process (100%)	IPR000941 (100%);IPR020809 (100%);IPR020810 (100%)	Enolase (100%);Enolase, conserved site (100%);Enolase, C-terminal TIM barrel domain (100%)
AGYQTLFGVGFELQQAVSQAAK	Lactobacillus	Bacteria				Firmicutes			Bacilli				Lactobacillales					Lactobacillaceae				Lactobacillus										GO:0005886 (100%)	plasma membrane (100%)					IPR003760 (100%);IPR028082 (100%)	ABC transporter substrate-binding protein PnrA-like (100%);Periplasmic binding protein-like I (100%)
AGYSDKLVLGMDVAASEFYR	Craniata	Eukaryota	Metazoa			Chordata	Craniata																							4.2.1.11 (100%)	Phosphopyruvate hydratase (100%)	GO:0000015 (100%)	phosphopyruvate hydratase complex (100%)	GO:0000287 (100%);GO:0004634 (100%)	magnesium ion binding (100%);phosphopyruvate hydratase activity (100%)	GO:0006096 (100%)	glycolytic process (100%)
AGYTDKVVLGMDVAASEFYR	Craniata	Eukaryota	Metazoa			Chordata	Craniata																							4.2.1.11 (100%)	Phosphopyruvate hydratase (100%)	GO:0000015 (100%)	phosphopyruvate hydratase complex (100%)	GO:0000287 (100%);GO:0004634 (100%)	magnesium ion binding (100%);phosphopyruvate hydratase activity (100%)	GO:0006096 (100%)	glycolytic process (100%)
AGYTLDDLQSFADLKK	Clostridiales	Bacteria				Firmicutes			Clostridia				Clostridiales
AGYTLVDNYPK	Sus scrofa	Eukaryota	Metazoa			Chordata	Craniata	Sarcopterygii	Mammalia			Laurasiatheria	Artiodactyla	Suina				Suidae				Sus				Sus scrofa				3.2.1.35 (100%)	Hyaluronoglucosaminidase (100%)	GO:0005623 (60%);GO:0005615 (40%);GO:0005576 (20%)	cell (60%);extracellular space (40%);extracellular region (20%)	GO:0046872 (100%);GO:0015232 (60%);GO:0004415 (20%)	metal ion binding (100%);heme transporter activity (60%);hyalurononglucosaminidase activity (20%)	GO:0006879 (60%);GO:0042168 (40%);GO:0002639 (20%)	cellular iron ion homeostasis (60%);heme metabolic process (40%);positive regulation of immunoglobulin production (20%)	IPR000585 (100%);IPR018486 (100%);IPR018487 (100%)	Hemopexin-like domain (100%);Hemopexin, conserved site (100%);Hemopexin-like repeats (100%)
AHFAAVEFYDHLGLVK	Lactobacillus	Bacteria				Firmicutes			Bacilli				Lactobacillales					Lactobacillaceae				Lactobacillus								1.3.99.1 (100%)	Deleted entry (100%)			GO:0000104 (100%)	succinate dehydrogenase activity (100%)			IPR003953 (100%);IPR027477 (100%);IPR036188 (100%)	FAD-dependent oxidoreductase 2, FAD binding domain (100%);Succinate dehydrogenase/fumarate reductase flavoprotein, catalytic domain superfamily (100%);FAD/NAD(P)-binding domain superfamily (100%)
AHFVLGEVDR	Prevotella multisaccharivorax	Bacteria				Bacteroidetes			Bacteroidia				Bacteroidales					Prevotellaceae				Prevotella				Prevotella multisaccharivorax						GO:0005737 (100%)	cytoplasm (100%)	GO:0004335 (100%);GO:0005524 (100%);GO:0005534 (100%)	galactokinase activity (100%);ATP binding (100%);galactose binding (100%)	GO:0006012 (100%)	galactose metabolic process (100%)	IPR000705 (100%);IPR006203 (100%);IPR006204 (100%)	Galactokinase (100%);GHMP kinase, ATP-binding, conserved site (100%);GHMP kinase N-terminal domain (100%)
AHFWNFANSDLAPEFLNEPQELGLPVR	Faecalibacterium prausnitzii	Bacteria				Firmicutes			Clostridia				Clostridiales					Ruminococcaceae				Faecalibacterium				Faecalibacterium prausnitzii										GO:0055085 (100%)	transmembrane transport (100%)	IPR006311 (100%);IPR018389 (100%);IPR038404 (100%)	Twin-arginine translocation pathway, signal sequence (100%);TRAP transporter solute receptor DctP/TeaA (100%);TRAP transporter solute receptor DctP superfamily (100%)
AHGGLDANGTLLGVPNLLEPTDVSSDFNSLEVR	Prevotella copri	Bacteria				Bacteroidetes			Bacteroidia				Bacteroidales					Prevotellaceae				Prevotella				Prevotella copri												IPR011990 (100%);IPR012944 (100%);IPR033985 (100%)	Tetratricopeptide-like helical domain superfamily (100%);RagB/SusD domain (100%);SusD-like, N-terminal (100%)
AHGLAPELPEDLYFLLK	Eukaryota	Eukaryota																														GO:0005840 (85%);GO:0005730 (15%);GO:0022627 (15%)	ribosome (85%);nucleolus (15%);cytosolic small ribosomal subunit (15%)	GO:0003735 (100%);GO:0070181 (15%)	structural constituent of ribosome (100%);small ribosomal subunit rRNA binding (15%)	GO:0006412 (100%)	translation (100%)	IPR000589 (100%);IPR009068 (100%);IPR023029 (100%)	Ribosomal protein S15 (100%);S15/NS1, RNA-binding (100%);Ribosomal protein S15P (100%)
AHGLNDVLAGELLK	Lactobacillus	Bacteria				Firmicutes			Bacilli				Lactobacillales					Lactobacillaceae				Lactobacillus								7.1.2.2 (91%);3.6.3.14 (9%)	H(+)-transporting two-sector ATPase (91%);Transferred entry: 7.1.2.2 (9%)	GO:0045261 (100%);GO:0005886 (91%)	proton-transporting ATP synthase complex, catalytic core F(1) (100%);plasma membrane (91%)	GO:0005524 (100%);GO:0046933 (100%);GO:0016787 (45%)	ATP binding (100%);proton-transporting ATP synthase activity, rotational mechanism (100%);hydrolase activity (45%)	GO:0015986 (100%)	ATP synthesis coupled proton transport (100%)	IPR000194 (100%);IPR000793 (100%);IPR004100 (100%)	ATPase, F1/V1/A1 complex, alpha/beta subunit, nucleotide-binding domain (100%);ATP synthase, alpha subunit, C-terminal (100%);ATPase, F1/V1/A1 complex, alpha/beta subunit, N-terminal domain (100%)
AHLGLDYFDASLDR	Prevotella dentalis	Bacteria				Bacteroidetes			Bacteroidia				Bacteroidales					Prevotellaceae				Prevotella				Prevotella dentalis				5.3.1.14 (100%)	L-rhamnose isomerase (100%)	GO:0005737 (100%)	cytoplasm (100%)	GO:0008740 (100%);GO:0030145 (100%)	L-rhamnose isomerase activity (100%);manganese ion binding (100%)	GO:0019301 (100%)	rhamnose catabolic process (100%)	IPR009308 (100%);IPR036237 (100%)	Rhamnose isomerase (100%);Xylose isomerase-like superfamily (100%)
AHLGLDYFDASLNR	Prevotella	Bacteria				Bacteroidetes			Bacteroidia				Bacteroidales					Prevotellaceae				Prevotella								5.3.1.14 (100%)	L-rhamnose isomerase (100%)	GO:0005737 (95%)	cytoplasm (95%)	GO:0008740 (100%);GO:0030145 (100%)	L-rhamnose isomerase activity (100%);manganese ion binding (100%)	GO:0019301 (95%);GO:0019299 (5%)	rhamnose catabolic process (95%);rhamnose metabolic process (5%)	IPR009308 (100%);IPR036237 (100%)	Rhamnose isomerase (100%);Xylose isomerase-like superfamily (100%)
AHLLFTDLDR	Bacteria	Bacteria																												2.4.1.1 (98%);2.4.1.8 (2%)	Glycogen phosphorylase (98%);Maltose phosphorylase (2%)			GO:0008184 (98%);GO:0030170 (98%);GO:0102250 (18%)	glycogen phosphorylase activity (98%);pyridoxal phosphate binding (98%);linear malto-oligosaccharide phosphorylase activity (18%)	GO:0005975 (97%);GO:0005978 (0%)	carbohydrate metabolic process (97%);glycogen biosynthetic process (0%)	IPR000811 (100%);IPR011834 (100%);IPR024517 (97%)	Glycosyl transferase, family 35 (100%);Alpha-glucan phosphorylase (100%);Glycogen phosphorylase, domain of unknown function DUF3417 (97%)
AHLLFTDLDRLEK	Prevotella	Bacteria				Bacteroidetes			Bacteroidia				Bacteroidales					Prevotellaceae				Prevotella								2.4.1.1 (100%)	Glycogen phosphorylase (100%)			GO:0008184 (100%);GO:0030170 (100%);GO:0102250 (40%)	glycogen phosphorylase activity (100%);pyridoxal phosphate binding (100%);linear malto-oligosaccharide phosphorylase activity (40%)	GO:0005975 (100%)	carbohydrate metabolic process (100%)
AHLLFTDLER	Bacteroidetes	Bacteria				Bacteroidetes																								2.4.1.1 (98%);2.4.1.8 (2%)	Glycogen phosphorylase (98%);Maltose phosphorylase (2%)			GO:0008184 (98%);GO:0030170 (98%);GO:0102250 (20%)	glycogen phosphorylase activity (98%);pyridoxal phosphate binding (98%);linear malto-oligosaccharide phosphorylase activity (20%)	GO:0005975 (98%);GO:0005978 (1%)	carbohydrate metabolic process (98%);glycogen biosynthetic process (1%)	IPR000811 (100%);IPR011834 (100%);IPR024517 (98%)	Glycosyl transferase, family 35 (100%);Alpha-glucan phosphorylase (100%);Glycogen phosphorylase, domain of unknown function DUF3417 (98%)
AHLLFTDLNR	Bacteroidales	Bacteria				Bacteroidetes			Bacteroidia				Bacteroidales																	2.4.1.1 (100%)	Glycogen phosphorylase (100%)			GO:0008184 (67%);GO:0030170 (67%);GO:0102250 (50%)	glycogen phosphorylase activity (67%);pyridoxal phosphate binding (67%);linear malto-oligosaccharide phosphorylase activity (50%)	GO:0005975 (67%)	carbohydrate metabolic process (67%)	IPR000811 (100%);IPR011834 (100%);IPR024517 (100%)	Glycosyl transferase, family 35 (100%);Alpha-glucan phosphorylase (100%);Glycogen phosphorylase, domain of unknown function DUF3417 (100%)
AHLVAVFNEYQR	Mammalia	Eukaryota	Metazoa			Chordata	Craniata	Sarcopterygii	Mammalia																							GO:0005654 (38%);GO:0005635 (37%);GO:0005819 (37%)	nucleoplasm (38%);nuclear envelope (37%);spindle (37%)	GO:0005544 (100%);GO:0005509 (99%);GO:0044548 (39%)	calcium-dependent phospholipid binding (100%);calcium ion binding (99%);S100 protein binding (39%)	GO:0032506 (39%);GO:0006909 (38%);GO:0051592 (38%)	cytokinetic process (39%);phagocytosis (38%);response to calcium ion (38%)	IPR001464 (100%);IPR008157 (100%);IPR018502 (100%)	Annexin (100%);Annexin A11 (100%);Annexin repeat (100%)
AHPDVFNLLLQVLDDGR	root																													3.1.21.- (43%);3.4.21.92 (43%);6.2.1.5 (14%)	Endodeoxyribonucleases producing 5'-phosphomonoesters (43%);Endopeptidase Clp (43%);Succinate--CoA ligase (ADP-forming) (14%)	GO:0005737 (81%);GO:0016020 (0%);GO:0009536 (0%)	cytoplasm (81%);membrane (0%);plastid (0%)	GO:0005524 (100%);GO:0008233 (18%);GO:0003723 (0%)	ATP binding (100%);peptidase activity (18%);RNA binding (0%)	GO:0009408 (81%);GO:0042026 (81%);GO:0019538 (77%)	response to heat (81%);protein refolding (81%);protein metabolic process (77%)	IPR027417 (100%);IPR003959 (100%);IPR001270 (100%)	P-loop containing nucleoside triphosphate hydrolase (100%);ATPase, AAA-type, core (100%);ClpA/B family (100%)
AHPDVFNLLLQVLDDGRLTDSQGR	root																															GO:0005737 (70%);GO:0009536 (0%)	cytoplasm (70%);plastid (0%)	GO:0005524 (100%);GO:0008233 (21%);GO:0008134 (0%)	ATP binding (100%);peptidase activity (21%);transcription factor binding (0%)	GO:0019538 (76%);GO:0009408 (70%);GO:0042026 (70%)	protein metabolic process (76%);response to heat (70%);protein refolding (70%)
AHPDVFNTLLQVLDDGR	root																															GO:0005737 (57%)	cytoplasm (57%)	GO:0005524 (100%);GO:0008233 (44%);GO:0003723 (12%)	ATP binding (100%);peptidase activity (44%);RNA binding (12%)	GO:0009408 (57%);GO:0042026 (57%);GO:0019538 (54%)	response to heat (57%);protein refolding (57%);protein metabolic process (54%)	IPR003959 (100%);IPR027417 (100%);IPR001270 (100%)	ATPase, AAA-type, core (100%);P-loop containing nucleoside triphosphate hydrolase (100%);ClpA/B family (100%)
AHPDVFNVLLQVLDDGR	root																													3.4.21.92 (100%)	Endopeptidase Clp (100%)	GO:0005737 (91%);GO:0016021 (0%)	cytoplasm (91%);integral component of membrane (0%)	GO:0005524 (100%);GO:0008233 (16%);GO:0003723 (0%)	ATP binding (100%);peptidase activity (16%);RNA binding (0%)	GO:0009408 (91%);GO:0042026 (91%);GO:0019538 (78%)	response to heat (91%);protein refolding (91%);protein metabolic process (78%)	IPR027417 (100%);IPR003959 (100%);IPR001270 (100%)	P-loop containing nucleoside triphosphate hydrolase (100%);ATPase, AAA-type, core (100%);ClpA/B family (100%)
AHPDVFNVLLQVLDDGRLTDSQGR	root																													3.4.21.92 (100%)	Endopeptidase Clp (100%)	GO:0005737 (88%)	cytoplasm (88%)	GO:0005524 (100%);GO:0008233 (11%);GO:0008134 (0%)	ATP binding (100%);peptidase activity (11%);transcription factor binding (0%)	GO:0009408 (88%);GO:0042026 (88%);GO:0019538 (84%)	response to heat (88%);protein refolding (88%);protein metabolic process (84%)
AHPDVPVFEAYTSHLLLDR	Dialister	Bacteria				Firmicutes			Negativicutes				Veillonellales					Veillonellaceae				Dialister												GO:0016852 (100%)	sirohydrochlorin cobaltochelatase activity (100%)	GO:0019251 (100%)	anaerobic cobalamin biosynthetic process (100%)	IPR010388 (100%)	Anaerobic cobalt chelatase (100%)
AHPNVPVFEAYTSHLLLDR	Dialister	Bacteria				Firmicutes			Negativicutes				Veillonellales					Veillonellaceae				Dialister												GO:0016852 (100%)	sirohydrochlorin cobaltochelatase activity (100%)	GO:0019251 (100%)	anaerobic cobalamin biosynthetic process (100%)	IPR010388 (100%)	Anaerobic cobalt chelatase (100%)
AHQLPVPVSQDDMEHKDLLVDWLK	Lactobacillus reuteri	Bacteria				Firmicutes			Bacilli				Lactobacillales					Lactobacillaceae				Lactobacillus				Lactobacillus reuteri				4.1.2.9 (100%);4.1.2.22 (60%)	Phosphoketolase (100%);Fructose-6-phosphate phosphoketolase (60%)			GO:0016832 (77%);GO:0050193 (23%);GO:0047905 (14%)	aldehyde-lyase activity (77%);phosphoketolase activity (23%);fructose-6-phosphate phosphoketolase activity (14%)	GO:0005975 (100%)	carbohydrate metabolic process (100%)
AHQSQTHLLQEYAGGK	Streptococcus	Bacteria				Firmicutes			Bacilli				Lactobacillales					Streptococcaceae				Streptococcus								2.7.1.- (67%);2.7.1.69 (33%)	Phosphotransferases with an alcohol group as acceptor (67%);Transferred entry: 2.7.1.191, 2.7.1.20 (33%)			GO:0046872 (100%);GO:0016740 (36%);GO:0008982 (9%)	metal ion binding (100%);transferase activity (36%);protein-N(PI)-phosphohistidine-sugar phosphotransferase activity (9%)	GO:0009401 (100%)	phosphoenolpyruvate-dependent sugar phosphotransferase system (100%)	IPR003188 (100%);IPR036542 (100%)	Phosphotransferase system, lactose/cellobiose-type IIA subunit (100%);Phosphotransferase system, lactose/cellobiose-type IIA subunit superfamily (100%)
AHQVPLDLTVGTPNQEEHLK	Clostridiales	Bacteria				Firmicutes			Clostridia				Clostridiales																	4.1.2.- (100%)	Aldehyde-lyases (100%)			GO:0016832 (100%)	aldehyde-lyase activity (100%)	GO:0005975 (100%)	carbohydrate metabolic process (100%)	IPR005593 (100%);IPR009014 (100%);IPR018969 (100%)	Xylulose 5-phosphate/Fructose 6-phosphate phosphoketolase (100%);Transketolase C-terminal/Pyruvate-ferredoxin oxidoreductase domain II (100%);Xylulose 5-phosphate/Fructose 6-phosphate phosphoketolase, C-terminal (100%)
AHSALAEADPSDFDFDK	Bacteria	Bacteria																												2.7.1.92 (100%)	5-dehydro-2-deoxygluconokinase (100%)			GO:0016301 (100%)	kinase activity (100%)			IPR011611 (100%);IPR029056 (100%)	Carbohydrate kinase PfkB (100%);Ribokinase-like (100%)
AHSSMVGVNLPK	Artiodactyla	Eukaryota	Metazoa			Chordata	Craniata	Sarcopterygii	Mammalia			Laurasiatheria	Artiodactyla																	2.7.2.3 (100%)	Phosphoglycerate kinase (100%)	GO:0005615 (35%);GO:0045121 (35%);GO:0005829 (15%)	extracellular space (35%);membrane raft (35%);cytosol (15%)	GO:0004618 (100%);GO:0005524 (95%);GO:0047134 (35%)	phosphoglycerate kinase activity (100%);ATP binding (95%);protein-disulfide reductase activity (35%)	GO:0006096 (100%);GO:0016525 (35%);GO:0030855 (35%)	glycolytic process (100%);negative regulation of angiogenesis (35%);epithelial cell differentiation (35%)	IPR001576 (100%);IPR015824 (100%);IPR036043 (100%)	Phosphoglycerate kinase (100%);Phosphoglycerate kinase, N-terminal (100%);Phosphoglycerate kinase superfamily (100%)
AHTEGLANYHNAFASLYEGR	Bacteria	Bacteria																														GO:0005886 (100%)	plasma membrane (100%)					IPR003760 (100%);IPR006311 (7%);IPR028082 (7%)	ABC transporter substrate-binding protein PnrA-like (100%);Twin-arginine translocation pathway, signal sequence (7%);Periplasmic binding protein-like I (7%)
AHVAFPDFFR	Sarcopterygii	Eukaryota	Metazoa			Chordata	Craniata	Sarcopterygii																						3.2.1.10 (100%);3.2.1.48 (67%)	Oligo-1,6-glucosidase (100%);Sucrose alpha-glucosidase (67%)	GO:0016021 (74%);GO:0005903 (5%);GO:0016020 (5%)	integral component of membrane (74%);brush border (5%);membrane (5%)	GO:0030246 (99%);GO:0004553 (95%);GO:0004574 (5%)	carbohydrate binding (99%);hydrolase activity, hydrolyzing O-glycosyl compounds (95%);oligo-1,6-glucosidase activity (5%)	GO:0005975 (100%);GO:0007568 (1%);GO:0007584 (1%)	carbohydrate metabolic process (100%);aging (1%);response to nutrient (1%)	IPR000322 (100%);IPR013780 (100%);IPR017853 (100%)	Glycoside hydrolase family 31 (100%);Glycosyl hydrolase, all-beta (100%);Glycoside hydrolase superfamily (100%)
AHVVTTPGSGFGPHGEGYLR	Firmicutes	Bacteria				Firmicutes																								2.6.1.83 (100%)	LL-diaminopimelate aminotransferase (100%)			GO:0030170 (100%);GO:0008483 (71%);GO:0010285 (29%)	pyridoxal phosphate binding (100%);transaminase activity (71%);L,,L-diaminopimelate aminotransferase activity (29%)	GO:0009058 (93%);GO:0033362 (7%)	biosynthetic process (93%);lysine biosynthetic process via diaminopimelate, diaminopimelate-aminotransferase pathway (7%)	IPR004839 (100%);IPR015421 (100%);IPR015422 (100%)	Aminotransferase, class I/classII (100%);Pyridoxal phosphate-dependent transferase, major domain (100%);Pyridoxal phosphate-dependent transferase domain 1 (100%)
AHWDLGEDLGLLDWER	Bacteria	Bacteria																												6.1.1.11 (100%)	Serine--tRNA ligase (100%)	GO:0005737 (99%)	cytoplasm (99%)	GO:0004828 (100%);GO:0005524 (100%)	serine-tRNA ligase activity (100%);ATP binding (100%)	GO:0006434 (100%);GO:0016260 (99%);GO:0097056 (99%)	seryl-tRNA aminoacylation (100%);selenocysteine biosynthetic process (99%);selenocysteinyl-tRNA(Sec) biosynthetic process (99%)	IPR002317 (100%);IPR002314 (100%);IPR006195 (100%)	Serine-tRNA ligase, type1 (100%);Aminoacyl-tRNA synthetase, class II (G/ P/ S/T) (100%);Aminoacyl-tRNA synthetase, class II (100%)
AHWDLGTDLDLLDFER	Bacteria	Bacteria																												6.1.1.11 (100%)	Serine--tRNA ligase (100%)	GO:0005737 (98%)	cytoplasm (98%)	GO:0004828 (100%);GO:0005524 (100%)	serine-tRNA ligase activity (100%);ATP binding (100%)	GO:0006434 (100%);GO:0016260 (98%);GO:0097056 (98%)	seryl-tRNA aminoacylation (100%);selenocysteine biosynthetic process (98%);selenocysteinyl-tRNA(Sec) biosynthetic process (98%)	IPR002317 (100%);IPR010978 (100%);IPR015866 (100%)	Serine-tRNA ligase, type1 (100%);Class I and II aminoacyl-tRNA synthetase, tRNA-binding arm (100%);Serine-tRNA synthetase, type1, N-terminal (100%)
AHWDLGTDLGLLDWDR	Lactobacillus	Bacteria				Firmicutes			Bacilli				Lactobacillales					Lactobacillaceae				Lactobacillus								6.1.1.11 (100%)	Serine--tRNA ligase (100%)	GO:0005737 (100%)	cytoplasm (100%)	GO:0004828 (100%);GO:0005524 (100%)	serine-tRNA ligase activity (100%);ATP binding (100%)	GO:0006434 (100%);GO:0016260 (100%);GO:0097056 (100%)	seryl-tRNA aminoacylation (100%);selenocysteine biosynthetic process (100%);selenocysteinyl-tRNA(Sec) biosynthetic process (100%)	IPR002314 (100%);IPR002317 (100%);IPR006195 (100%)	Aminoacyl-tRNA synthetase, class II (G/ P/ S/T) (100%);Serine-tRNA ligase, type1 (100%);Aminoacyl-tRNA synthetase, class II (100%)
AHWDLGTNLGLLDFETAGK	Peptoclostridium acidaminophilum	Bacteria				Firmicutes			Clostridia				Clostridiales					Peptostreptococcaceae				Peptoclostridium				Peptoclostridium acidaminophilum				6.1.1.11 (100%)	Serine--tRNA ligase (100%)	GO:0005737 (100%)	cytoplasm (100%)	GO:0004828 (100%);GO:0005524 (100%)	serine-tRNA ligase activity (100%);ATP binding (100%)	GO:0006434 (100%);GO:0016260 (100%);GO:0097056 (100%)	seryl-tRNA aminoacylation (100%);selenocysteine biosynthetic process (100%);selenocysteinyl-tRNA(Sec) biosynthetic process (100%)	IPR002314 (100%);IPR002317 (100%);IPR006195 (100%)	Aminoacyl-tRNA synthetase, class II (G/ P/ S/T) (100%);Serine-tRNA ligase, type1 (100%);Aminoacyl-tRNA synthetase, class II (100%)
AHYEDAPQQVFSAEFEVK	Sus scrofa	Eukaryota	Metazoa			Chordata	Craniata	Sarcopterygii	Mammalia			Laurasiatheria	Artiodactyla	Suina				Suidae				Sus				Sus scrofa						GO:0005615 (100%);GO:0009986 (33%);GO:0032991 (33%)	extracellular space (100%);cell surface (33%);protein-containing complex (33%)	GO:0004866 (100%);GO:0031715 (50%)	endopeptidase inhibitor activity (100%);C5L2 anaphylatoxin chemotactic receptor binding (50%)	GO:0006954 (100%);GO:0006956 (100%);GO:0001934 (50%)	inflammatory response (100%);complement activation (100%);positive regulation of protein phosphorylation (50%)	IPR000020 (100%);IPR001134 (100%);IPR001599 (100%)	Anaphylatoxin/fibulin (100%);Netrin domain (100%);Alpha-2-macroglobulin (100%)
AKDAGLEELYTFLDHAAR	Clostridium paraputrificum	Bacteria				Firmicutes			Clostridia				Clostridiales					Clostridiaceae				Clostridium				Clostridium paraputrificum								GO:0016491 (100%);GO:0046872 (100%)	oxidoreductase activity (100%);metal ion binding (100%)
AKDFQPVVDEAVSLFK	Prevotella copri	Bacteria				Bacteroidetes			Bacteroidia				Bacteroidales					Prevotellaceae				Prevotella				Prevotella copri				2.6.1.52 (100%)	Phosphoserine transaminase (100%)	GO:0005737 (95%)	cytoplasm (95%)	GO:0004648 (95%);GO:0030170 (95%);GO:0008483 (5%)	O-phospho-L-serine:2-oxoglutarate aminotransferase activity (95%);pyridoxal phosphate binding (95%);transaminase activity (5%)	GO:0006564 (95%);GO:0008615 (95%)	L-serine biosynthetic process (95%);pyridoxine biosynthetic process (95%)
AKEQLEGAGATVTLK	Bacteria	Bacteria																														GO:0005840 (100%)	ribosome (100%)	GO:0003735 (92%)	structural constituent of ribosome (92%)	GO:0006412 (99%)	translation (99%)
AKFDELTDDLVQK	Bacilli	Bacteria				Firmicutes			Bacilli																									GO:0005524 (100%);GO:0051082 (85%)	ATP binding (100%);unfolded protein binding (85%)	GO:0006457 (85%)	protein folding (85%)
AKFDELTHDLVER	Bacteria	Bacteria																														GO:0005737 (0%);GO:0005829 (0%)	cytoplasm (0%);cytosol (0%)	GO:0005524 (100%);GO:0051082 (99%);GO:0016887 (0%)	ATP binding (100%);unfolded protein binding (99%);ATPase activity (0%)	GO:0006457 (98%);GO:0006986 (0%);GO:0034620 (0%)	protein folding (98%);response to unfolded protein (0%);cellular response to unfolded protein (0%)
AKFDELTSDLVEK	Bacteria	Bacteria																																GO:0005524 (100%);GO:0051082 (95%)	ATP binding (100%);unfolded protein binding (95%)	GO:0006457 (95%)	protein folding (95%)
AKFDELTYDLVQR	Lactobacillales	Bacteria				Firmicutes			Bacilli				Lactobacillales																					GO:0005524 (100%);GO:0051082 (62%)	ATP binding (100%);unfolded protein binding (62%)	GO:0006457 (62%)	protein folding (62%)
AKFEELNMDLFR	root																													3.6.4.10 (67%);4.2.1.24 (17%);1.3.1.74 (11%)	Non-chaperonin molecular chaperone ATPase (67%);Porphobilinogen synthase (17%);2-alkenal reductase (NAD(P)(+)) (11%)	GO:0005788 (10%);GO:0034663 (9%);GO:0005739 (7%)	endoplasmic reticulum lumen (10%);endoplasmic reticulum chaperone complex (9%);mitochondrion (7%)	GO:0005524 (98%);GO:0016887 (10%);GO:0051787 (9%)	ATP binding (98%);ATPase activity (10%);misfolded protein binding (9%)	GO:0030968 (8%);GO:0031204 (7%);GO:0030335 (7%)	endoplasmic reticulum unfolded protein response (8%);posttranslational protein targeting to membrane, translocation (7%);positive regulation of cell migration (7%)
AKFNELTHDLVQR	Clostridium	Bacteria				Firmicutes			Clostridia				Clostridiales					Clostridiaceae				Clostridium										GO:0005737 (1%);GO:0005829 (1%)	cytoplasm (1%);cytosol (1%)	GO:0005524 (100%);GO:0051082 (100%);GO:0016491 (1%)	ATP binding (100%);unfolded protein binding (100%);oxidoreductase activity (1%)	GO:0006457 (99%);GO:0006986 (1%);GO:0034605 (1%)	protein folding (99%);response to unfolded protein (1%);cellular response to heat (1%)
AKGDYEALSQLPANASPVR	Megasphaera	Bacteria				Firmicutes			Negativicutes				Veillonellales					Veillonellaceae				Megasphaera										GO:0005840 (100%)	ribosome (100%)	GO:0003735 (100%);GO:0019843 (100%)	structural constituent of ribosome (100%);rRNA binding (100%)	GO:0006412 (100%)	translation (100%)
AKKDDLTGSVTALKPDELSK	Prevotella	Bacteria				Bacteroidetes			Bacteroidia				Bacteroidales					Prevotellaceae				Prevotella										GO:0009279 (100%);GO:0016021 (100%)	cell outer membrane (100%);integral component of membrane (100%)
AKLEEAGASLTLK	Bacteria	Bacteria																														GO:0005840 (100%)	ribosome (100%)	GO:0003735 (100%)	structural constituent of ribosome (100%)	GO:0006412 (100%)	translation (100%)
AKLEEAGATVELK	Bacteria	Bacteria																														GO:0005840 (100%)	ribosome (100%)	GO:0003735 (97%)	structural constituent of ribosome (97%)	GO:0006412 (99%)	translation (99%)
AKLEEVGATVTVK	Bacilli	Bacteria				Firmicutes			Bacilli																							GO:0005840 (100%)	ribosome (100%)	GO:0003735 (96%)	structural constituent of ribosome (96%)	GO:0006412 (100%)	translation (100%)
AKLEVEANAFSK	Prevotella	Bacteria				Bacteroidetes			Bacteroidia				Bacteroidales					Prevotellaceae				Prevotella										GO:0015934 (100%)	large ribosomal subunit (100%)	GO:0003735 (100%);GO:0019843 (97%)	structural constituent of ribosome (100%);rRNA binding (97%)	GO:0006412 (100%)	translation (100%)
AKPALEDLRQGLLPVLENLK	Mammalia	Eukaryota	Metazoa			Chordata	Craniata	Sarcopterygii	Mammalia																							GO:0005576 (60%);GO:0034364 (30%);GO:0030139 (20%)	extracellular region (60%);high-density lipoprotein particle (30%);endocytic vesicle (20%)	GO:0008289 (60%);GO:0005543 (30%);GO:0015485 (30%)	lipid binding (60%);phospholipid binding (30%);cholesterol binding (30%)	GO:0042157 (80%);GO:0006869 (70%);GO:0010875 (40%)	lipoprotein metabolic process (80%);lipid transport (70%);positive regulation of cholesterol efflux (40%)
AKPGTFDNSDPLGVLDVDLSSR	Prevotella bryantii	Bacteria				Bacteroidetes			Bacteroidia				Bacteroidales					Prevotellaceae				Prevotella				Prevotella bryantii												IPR008323 (100%)	Uncharacterised conserved protein UCP033563 (100%)
AKVPLGEMFGYATDLR	Bacteria	Bacteria																														GO:0005737 (93%)	cytoplasm (93%)	GO:0003746 (100%);GO:0005525 (96%);GO:0003924 (92%)	translation elongation factor activity (100%);GTP binding (96%);GTPase activity (92%)
ALAAAGLEVTSLR	Firmicutes	Bacteria				Firmicutes																										GO:0005840 (100%)	ribosome (100%)	GO:0003735 (100%);GO:0019843 (100%)	structural constituent of ribosome (100%);rRNA binding (100%)	GO:0006412 (100%)	translation (100%)	IPR001971 (100%);IPR018102 (100%);IPR019981 (100%)	Ribosomal protein S11 (100%);Ribosomal S11, conserved site (100%);Ribosomal protein S11, bacterial-type (100%)
ALAAAGYDVEK	Craniata	Eukaryota	Metazoa			Chordata	Craniata																									GO:0000786 (97%);GO:0005634 (72%);GO:0005719 (31%)	nucleosome (97%);nucleus (72%);nuclear euchromatin (31%)	GO:0003677 (59%);GO:0031490 (30%);GO:0003690 (16%)	DNA binding (59%);chromatin DNA binding (30%);double-stranded DNA binding (16%)	GO:0006334 (98%);GO:0016584 (22%);GO:0006355 (16%)	nucleosome assembly (98%);nucleosome positioning (22%);regulation of transcription, DNA-templated (16%)	IPR005818 (100%);IPR036388 (100%);IPR036390 (100%)	Linker histone H1/H5, domain H15 (100%);Winged helix-like DNA-binding domain superfamily (100%);Winged helix DNA-binding domain superfamily (100%)
ALAAGGVGSLVR	Craniata	Eukaryota	Metazoa			Chordata	Craniata																									GO:0005885 (99%);GO:0030027 (19%);GO:0005737 (8%)	Arp2/3 protein complex (99%);lamellipodium (19%);cytoplasm (8%)	GO:0051015 (22%);GO:0005200 (19%)	actin filament binding (22%);structural constituent of cytoskeleton (19%)	GO:0034314 (99%);GO:0016477 (22%);GO:0014909 (1%)	Arp2/3 complex-mediated actin nucleation (99%);cell migration (22%);smooth muscle cell migration (1%)	IPR006789 (100%);IPR036743 (100%)	Actin-related protein 2/3 complex subunit 5 (100%);Actin-related protein 2/3 complex subunit 5 superfamily (100%)
ALAALPQAELNANPNLK	Prevotella copri	Bacteria				Bacteroidetes			Bacteroidia				Bacteroidales					Prevotellaceae				Prevotella				Prevotella copri												IPR011990 (100%);IPR012944 (100%);IPR033985 (93%)	Tetratricopeptide-like helical domain superfamily (100%);RagB/SusD domain (100%);SusD-like, N-terminal (93%)
ALAAQALSLFGDHQDVMAAR	Bacteria	Bacteria																												1.2.7.1 (57%);1.2.7.- (29%);1.2.1.51 (14%)	Pyruvate synthase (57%);With an iron-sulfur protein as acceptor (29%);Pyruvate dehydrogenase (NADP(+)) (14%)			GO:0005506 (95%);GO:0030976 (84%);GO:0051539 (84%)	iron ion binding (95%);thiamine pyrophosphate binding (84%);4 iron, 4 sulfur cluster binding (84%)	GO:0022900 (95%)	electron transport chain (95%)	IPR002880 (100%);IPR029061 (100%);IPR002869 (97%)	Pyruvate flavodoxin/ferredoxin oxidoreductase, N-terminal (100%);Thiamin diphosphate-binding fold (100%);Pyruvate-flavodoxin oxidoreductase, central domain (97%)
ALAAQLPVLPR	Mammalia	Eukaryota	Metazoa			Chordata	Craniata	Sarcopterygii	Mammalia																					3.-.-.- (100%)	Hydrolases (100%)	GO:0016021 (2%)	integral component of membrane (2%)	GO:0003824 (54%);GO:0016787 (46%);GO:0046872 (2%)	catalytic activity (54%);hydrolase activity (46%);metal ion binding (2%)			IPR036663 (100%);IPR011234 (97%);IPR002048 (4%)	Fumarylacetoacetase-like, C-terminal domain superfamily (100%);Fumarylacetoacetase-like, C-terminal (97%);EF-hand domain (4%)
ALADAGLSLSQLDK	Clostridium	Bacteria				Firmicutes			Clostridia				Clostridiales					Clostridiaceae				Clostridium												GO:0005524 (100%);GO:0051082 (100%)	ATP binding (100%);unfolded protein binding (100%)	GO:0006457 (100%)	protein folding (100%)	IPR012725 (100%);IPR013126 (100%);IPR018181 (100%)	Chaperone DnaK (100%);Heat shock protein 70 family (100%);Heat shock protein 70, conserved site (100%)
ALADAGLSLSQLDKVLLVGGSTR	Clostridium	Bacteria				Firmicutes			Clostridia				Clostridiales					Clostridiaceae				Clostridium												GO:0005524 (100%);GO:0051082 (100%)	ATP binding (100%);unfolded protein binding (100%)	GO:0006457 (100%)	protein folding (100%)
ALADALAEATK	Prevotella copri	Bacteria				Bacteroidetes			Bacteroidia				Bacteroidales					Prevotellaceae				Prevotella				Prevotella copri				2.7.2.3 (100%)	Phosphoglycerate kinase (100%)	GO:0005737 (100%)	cytoplasm (100%)	GO:0004618 (100%);GO:0005524 (100%)	phosphoglycerate kinase activity (100%);ATP binding (100%)	GO:0006096 (100%)	glycolytic process (100%)	IPR001576 (100%);IPR015824 (100%);IPR036043 (100%)	Phosphoglycerate kinase (100%);Phosphoglycerate kinase, N-terminal (100%);Phosphoglycerate kinase superfamily (100%)
ALADLKDAVTLLGGGDSTAAAK	Bacilli	Bacteria				Firmicutes			Bacilli																					2.7.2.3 (100%)	Phosphoglycerate kinase (100%)	GO:0005737 (100%)	cytoplasm (100%)	GO:0004618 (100%);GO:0005524 (100%)	phosphoglycerate kinase activity (100%);ATP binding (100%)	GO:0006096 (100%)	glycolytic process (100%)
ALADPERPFVALLGGAK	Clostridia	Bacteria				Firmicutes			Clostridia																					2.7.2.3 (100%)	Phosphoglycerate kinase (100%)	GO:0005737 (100%)	cytoplasm (100%)	GO:0004618 (100%);GO:0005524 (100%)	phosphoglycerate kinase activity (100%);ATP binding (100%)	GO:0006096 (100%)	glycolytic process (100%)	IPR001576 (100%);IPR036043 (100%);IPR015911 (93%)	Phosphoglycerate kinase (100%);Phosphoglycerate kinase superfamily (100%);Phosphoglycerate kinase, conserved site (93%)
ALADSGFTLDELDK	Firmicutes	Bacteria				Firmicutes																												GO:0005524 (100%);GO:0051082 (90%)	ATP binding (100%);unfolded protein binding (90%)	GO:0006457 (90%)	protein folding (90%)	IPR013126 (100%);IPR018181 (100%);IPR029047 (100%)	Heat shock protein 70 family (100%);Heat shock protein 70, conserved site (100%);Heat shock protein 70kD, peptide-binding domain superfamily (100%)
ALADSGFTLDELDKLLLVGGSSR	Firmicutes	Bacteria				Firmicutes																												GO:0005524 (100%);GO:0051082 (90%)	ATP binding (100%);unfolded protein binding (90%)	GO:0006457 (90%)	protein folding (90%)
ALAEELVNLSVK	Bacteroidales	Bacteria				Bacteroidetes			Bacteroidia				Bacteroidales																			GO:0005840 (100%)	ribosome (100%)	GO:0003735 (100%)	structural constituent of ribosome (100%)	GO:0006412 (100%)	translation (100%)	IPR000206 (100%);IPR008932 (100%);IPR013823 (100%)	Ribosomal protein L7/L12 (100%);Ribosomal protein L7/L12, oligomerisation (100%);Ribosomal protein L7/L12, C-terminal (100%)
ALAEELVNLTVK	Bacteria	Bacteria																														GO:0005840 (100%)	ribosome (100%)	GO:0003735 (99%)	structural constituent of ribosome (99%)	GO:0006412 (100%)	translation (100%)	IPR000206 (100%);IPR008932 (100%);IPR013823 (100%)	Ribosomal protein L7/L12 (100%);Ribosomal protein L7/L12, oligomerisation (100%);Ribosomal protein L7/L12, C-terminal (100%)
ALAEFTVSGVATNLGFLR	Corynebacterium	Bacteria				Actinobacteria			Actinobacteria				Corynebacteriales					Corynebacteriaceae				Corynebacterium								6.4.1.1 (100%)	Pyruvate carboxylase (100%)			GO:0004736 (100%);GO:0005524 (100%);GO:0046872 (100%)	pyruvate carboxylase activity (100%);ATP binding (100%);metal ion binding (100%)	GO:0006090 (92%);GO:0006094 (92%)	pyruvate metabolic process (92%);gluconeogenesis (92%)	IPR000891 (100%);IPR005479 (100%);IPR005481 (100%)	Pyruvate carboxyltransferase (100%);Carbamoyl-phosphate synthetase large subunit-like, ATP-binding domain (100%);Biotin carboxylase-like, N-terminal domain (100%)
ALAEHYGLELMDVLTGFK	Clostridium	Bacteria				Firmicutes			Clostridia				Clostridiales					Clostridiaceae				Clostridium												GO:0000287 (100%);GO:0016868 (100%)	magnesium ion binding (100%);intramolecular transferase activity, phosphotransferases (100%)	GO:0005975 (100%)	carbohydrate metabolic process (100%)	IPR005841 (100%);IPR005843 (100%);IPR005844 (100%)	Alpha-D-phosphohexomutase superfamily (100%);Alpha-D-phosphohexomutase, C-terminal (100%);Alpha-D-phosphohexomutase, alpha/beta/alpha domain I (100%)
ALAELGLYPAVDPLDSTSR	root																													7.1.2.2 (99%);3.6.3.14 (1%)	H(+)-transporting two-sector ATPase (99%);Transferred entry: 7.1.2.2 (1%)	GO:0045261 (94%);GO:0005886 (13%);GO:0005753 (12%)	proton-transporting ATP synthase complex, catalytic core F(1) (94%);plasma membrane (13%);mitochondrial proton-transporting ATP synthase complex (12%)	GO:0005524 (100%);GO:0046933 (92%);GO:0046961 (9%)	ATP binding (100%);proton-transporting ATP synthase activity, rotational mechanism (92%);proton-transporting ATPase activity, rotational mechanism (9%)	GO:0015986 (81%);GO:0042776 (11%);GO:0001525 (9%)	ATP synthesis coupled proton transport (81%);mitochondrial ATP synthesis coupled proton transport (11%);angiogenesis (9%)	IPR020003 (100%);IPR027417 (100%);IPR000194 (100%)	ATPase, alpha/beta subunit, nucleotide-binding domain, active site (100%);P-loop containing nucleoside triphosphate hydrolase (100%);ATPase, F1/V1/A1 complex, alpha/beta subunit, nucleotide-binding domain (100%)
ALAELLLDEGYLK	Clostridia	Bacteria				Firmicutes			Clostridia																							GO:0005840 (100%)	ribosome (100%)	GO:0003735 (100%);GO:0019843 (100%)	structural constituent of ribosome (100%);rRNA binding (100%)	GO:0006412 (100%)	translation (100%)	IPR000630 (100%);IPR035987 (100%)	Ribosomal protein S8 (100%);Ribosomal protein S8 superfamily (100%)
ALAEQLFDDENLLVR	Magnoliopsida	Eukaryota	Viridiplantae			Streptophyta	Streptophytina		Magnoliopsida																							GO:0005634 (1%);GO:0005829 (1%);GO:0009570 (1%)	nucleus (1%);cytosol (1%);chloroplast stroma (1%)	GO:0005524 (100%);GO:0016787 (1%)	ATP binding (100%);hydrolase activity (1%)	GO:0019538 (81%);GO:0034605 (14%);GO:0009408 (1%)	protein metabolic process (81%);cellular response to heat (14%);response to heat (1%)	IPR003959 (100%);IPR027417 (100%);IPR001270 (99%)	ATPase, AAA-type, core (100%);P-loop containing nucleoside triphosphate hydrolase (100%);ClpA/B family (99%)
ALAGPSTVTLYEVGTTK	Actinobacteria	Bacteria				Actinobacteria			Actinobacteria																					4.1.1.20 (100%)	Diaminopimelate decarboxylase (100%)			GO:0008836 (100%);GO:0030170 (100%)	diaminopimelate decarboxylase activity (100%);pyridoxal phosphate binding (100%)	GO:0009089 (100%)	lysine biosynthetic process via diaminopimelate (100%)	IPR000183 (100%);IPR002986 (100%);IPR009006 (100%)	Ornithine/DAP/Arg decarboxylase (100%);Diaminopimelate decarboxylase, LysA (100%);Alanine racemase/group IV decarboxylase, C-terminal (100%)
ALAKMPQCFLMDEPLSNLDAK	Clostridiales	Bacteria				Firmicutes			Clostridia				Clostridiales																					GO:0005524 (100%);GO:0016887 (100%)	ATP binding (100%);ATPase activity (100%)
ALALGESDVQAAVTQR	Prevotella	Bacteria				Bacteroidetes			Bacteroidia				Bacteroidales					Prevotellaceae				Prevotella										GO:0005737 (100%)	cytoplasm (100%)	GO:0003746 (100%)	translation elongation factor activity (100%)			IPR001816 (100%);IPR009060 (100%);IPR014039 (100%)	Translation elongation factor EFTs/EF1B (100%);UBA-like superfamily (100%);Translation elongation factor EFTs/EF1B, dimerisation (100%)
ALAMTVLAAAQNLDNLEVLLPAVK	Romboutsia weinsteinii	Bacteria				Firmicutes			Clostridia				Clostridiales					Peptostreptococcaceae				Romboutsia				Romboutsia weinsteinii								GO:0005344 (100%);GO:0008941 (100%);GO:0019825 (100%)	oxygen carrier activity (100%);nitric oxide dioxygenase activity (100%);oxygen binding (100%)	GO:0051409 (100%)	response to nitrosative stress (100%)	IPR000971 (100%);IPR009050 (100%);IPR012292 (100%)	Globin (100%);Globin-like superfamily (100%);Globin/Protoglobin (100%)
ALANHALNLFGDHQDVMSAR	Megasphaera elsdenii	Bacteria				Firmicutes			Negativicutes				Veillonellales					Veillonellaceae				Megasphaera				Megasphaera elsdenii				1.2.7.1 (100%)	Pyruvate synthase (100%)			GO:0005506 (100%);GO:0030976 (100%);GO:0051539 (100%)	iron ion binding (100%);thiamine pyrophosphate binding (100%);4 iron, 4 sulfur cluster binding (100%)	GO:0022900 (100%)	electron transport chain (100%)	IPR002869 (100%);IPR002880 (100%);IPR009014 (100%)	Pyruvate-flavodoxin oxidoreductase, central domain (100%);Pyruvate flavodoxin/ferredoxin oxidoreductase, N-terminal (100%);Transketolase C-terminal/Pyruvate-ferredoxin oxidoreductase domain II (100%)
ALANLLLQEGYLK	Clostridium	Bacteria				Firmicutes			Clostridia				Clostridiales					Clostridiaceae				Clostridium										GO:0005840 (100%)	ribosome (100%)	GO:0003735 (100%);GO:0019843 (100%)	structural constituent of ribosome (100%);rRNA binding (100%)	GO:0006412 (100%)	translation (100%)	IPR000630 (100%);IPR035987 (100%)	Ribosomal protein S8 (100%);Ribosomal protein S8 superfamily (100%)
ALAPELVGQEHYDVATEVQR	Streptococcus	Bacteria				Firmicutes			Bacilli				Lactobacillales					Streptococcaceae				Streptococcus								7.1.2.2 (100%)	H(+)-transporting two-sector ATPase (100%)	GO:0005886 (100%);GO:0045261 (100%)	plasma membrane (100%);proton-transporting ATP synthase complex, catalytic core F(1) (100%)	GO:0005524 (100%);GO:0046933 (100%)	ATP binding (100%);proton-transporting ATP synthase activity, rotational mechanism (100%)	GO:0015986 (100%)	ATP synthesis coupled proton transport (100%)	IPR000194 (100%);IPR003593 (100%);IPR004100 (100%)	ATPase, F1/V1/A1 complex, alpha/beta subunit, nucleotide-binding domain (100%);AAA+ ATPase domain (100%);ATPase, F1/V1/A1 complex, alpha/beta subunit, N-terminal domain (100%)
ALAQAGFDSVQVVEAQAVPDPDFSTVK	Streptococcus	Bacteria				Firmicutes			Bacilli				Lactobacillales					Streptococcaceae				Streptococcus								5.4.2.2 (88%);5.4.2.8 (13%)	Phosphoglucomutase (alpha-D-glucose-1,6-bisphosphate-dependent) (88%);Phosphomannomutase (13%)			GO:0000287 (90%);GO:0016868 (62%);GO:0004614 (33%)	magnesium ion binding (90%);intramolecular transferase activity, phosphotransferases (62%);phosphoglucomutase activity (33%)	GO:0005975 (100%)	carbohydrate metabolic process (100%)	IPR005843 (100%);IPR005845 (100%);IPR005846 (100%)	Alpha-D-phosphohexomutase, C-terminal (100%);Alpha-D-phosphohexomutase, alpha/beta/alpha domain II (100%);Alpha-D-phosphohexomutase, alpha/beta/alpha domain III (100%)
ALAQLLLDEGYLK	Firmicutes	Bacteria				Firmicutes																										GO:0005840 (100%)	ribosome (100%)	GO:0003735 (100%);GO:0019843 (100%)	structural constituent of ribosome (100%);rRNA binding (100%)	GO:0006412 (100%)	translation (100%)	IPR000630 (100%);IPR035987 (100%)	Ribosomal protein S8 (100%);Ribosomal protein S8 superfamily (100%)
ALAQSQLDALNAQLNDANAENAR	Prevotella	Bacteria				Bacteroidetes			Bacteroidia				Bacteroidales					Prevotellaceae				Prevotella										GO:0016020 (100%)	membrane (100%)					IPR006665 (100%);IPR036737 (100%)	OmpA-like domain (100%);OmpA-like domain superfamily (100%)
ALAQVLPSEEEFPYALR	Firmicutes	Bacteria				Firmicutes																								2.7.7.8 (100%)	Polyribonucleotide nucleotidyltransferase (100%)	GO:0005737 (100%)	cytoplasm (100%)	GO:0000287 (100%);GO:0003723 (100%);GO:0004654 (100%)	magnesium ion binding (100%);RNA binding (100%);polyribonucleotide nucleotidyltransferase activity (100%)	GO:0006396 (100%);GO:0006402 (100%)	RNA processing (100%);mRNA catabolic process (100%)	IPR001247 (100%);IPR003029 (100%);IPR004087 (100%)	Exoribonuclease, phosphorolytic domain 1 (100%);S1 domain (100%);K Homology domain (100%)
ALASLADVFVSDAFGTVHR	Clostridiales	Bacteria				Firmicutes			Clostridia				Clostridiales																	2.7.2.3 (100%);5.3.1.1 (50%)	Phosphoglycerate kinase (100%);Triose-phosphate isomerase (50%)	GO:0005737 (100%)	cytoplasm (100%)	GO:0004618 (100%);GO:0005524 (100%);GO:0004807 (50%)	phosphoglycerate kinase activity (100%);ATP binding (100%);triose-phosphate isomerase activity (50%)	GO:0006096 (100%);GO:0006094 (50%)	glycolytic process (100%);gluconeogenesis (50%)	IPR001576 (100%);IPR015824 (100%);IPR015911 (100%)	Phosphoglycerate kinase (100%);Phosphoglycerate kinase, N-terminal (100%);Phosphoglycerate kinase, conserved site (100%)
ALASNLDANFLK	Eukaryota	Eukaryota																												3.4.25.1 (75%);3.6.4.3 (25%)	Proteasome endopeptidase complex (75%);Transferred entry: 5.6.1.1 (25%)	GO:0005737 (64%);GO:0008540 (16%);GO:0031597 (16%)	cytoplasm (64%);proteasome regulatory particle, base subcomplex (16%);cytosolic proteasome complex (16%)	GO:0005524 (100%);GO:0016787 (62%);GO:0008233 (21%)	ATP binding (100%);hydrolase activity (62%);peptidase activity (21%)	GO:0030163 (64%);GO:0030433 (16%);GO:0045899 (16%)	protein catabolic process (64%);ubiquitin-dependent ERAD pathway (16%);positive regulation of RNA polymerase II transcriptional preinitiation complex assembly (16%)	IPR003959 (100%);IPR027417 (100%);IPR003593 (95%)	ATPase, AAA-type, core (100%);P-loop containing nucleoside triphosphate hydrolase (100%);AAA+ ATPase domain (95%)
ALATAAAANTLAVSGK	Prevotella	Bacteria				Bacteroidetes			Bacteroidia				Bacteroidales					Prevotellaceae				Prevotella																IPR011990 (100%);IPR024302 (100%)	Tetratricopeptide-like helical domain superfamily (100%);SusD-like (100%)
ALATAAAANTLAVSGKDLVVK	Prevotella	Bacteria				Bacteroidetes			Bacteroidia				Bacteroidales					Prevotellaceae				Prevotella
ALATSSLNLFGDHQDVMAAR	Firmicutes	Bacteria				Firmicutes																								1.2.7.- (57%);1.2.7.1 (43%)	With an iron-sulfur protein as acceptor (57%);Pyruvate synthase (43%)			GO:0005506 (98%);GO:0030976 (95%);GO:0051539 (95%)	iron ion binding (98%);thiamine pyrophosphate binding (95%);4 iron, 4 sulfur cluster binding (95%)	GO:0022900 (98%)	electron transport chain (98%)	IPR002869 (100%);IPR002880 (100%);IPR009014 (100%)	Pyruvate-flavodoxin oxidoreductase, central domain (100%);Pyruvate flavodoxin/ferredoxin oxidoreductase, N-terminal (100%);Transketolase C-terminal/Pyruvate-ferredoxin oxidoreductase domain II (100%)
ALATSSLSLFGDHQDVMAAR	Firmicutes	Bacteria				Firmicutes																								1.2.7.1 (62%);1.2.7.- (31%);1.2.1.51 (8%)	Pyruvate synthase (62%);With an iron-sulfur protein as acceptor (31%);Pyruvate dehydrogenase (NADP(+)) (8%)			GO:0051539 (97%);GO:0005506 (92%);GO:0030976 (92%)	4 iron, 4 sulfur cluster binding (97%);iron ion binding (92%);thiamine pyrophosphate binding (92%)	GO:0022900 (92%)	electron transport chain (92%)	IPR002880 (100%);IPR009014 (100%);IPR029061 (100%)	Pyruvate flavodoxin/ferredoxin oxidoreductase, N-terminal (100%);Transketolase C-terminal/Pyruvate-ferredoxin oxidoreductase domain II (100%);Thiamin diphosphate-binding fold (100%)
ALAVGGLGSLLR	Sarcopterygii	Eukaryota	Metazoa			Chordata	Craniata	Sarcopterygii																								GO:0005885 (99%);GO:0098978 (42%);GO:0005737 (12%)	Arp2/3 protein complex (99%);glutamatergic synapse (42%);cytoplasm (12%)	GO:0051015 (11%);GO:0003779 (1%)	actin filament binding (11%);actin binding (1%)	GO:0034314 (99%);GO:0016477 (11%)	Arp2/3 complex-mediated actin nucleation (99%);cell migration (11%)	IPR006789 (100%);IPR030075 (100%);IPR036743 (100%)	Actin-related protein 2/3 complex subunit 5 (100%);Actin-related protein 2/3 complex subunit 5-like protein (100%);Actin-related protein 2/3 complex subunit 5 superfamily (100%)
ALAVSAGYPGQGVGK	Megasphaera elsdenii	Bacteria				Firmicutes			Negativicutes				Veillonellales					Veillonellaceae				Megasphaera				Megasphaera elsdenii								GO:0008410 (100%)	CoA-transferase activity (100%)			IPR004165 (100%);IPR012792 (100%);IPR037171 (100%)	Coenzyme A transferase family I (100%);3-oxoacid CoA-transferase, subunit A (100%);NagB/RpiA transferase-like (100%)
ALDAAVNDMTLLSGQKPLLTK	Firmicutes	Bacteria				Firmicutes																										GO:0005840 (100%)	ribosome (100%)	GO:0000049 (100%);GO:0003735 (100%);GO:0019843 (100%)	tRNA binding (100%);structural constituent of ribosome (100%);rRNA binding (100%)	GO:0006412 (100%)	translation (100%)	IPR002132 (100%);IPR020929 (100%);IPR020930 (100%)	Ribosomal protein L5 (100%);Ribosomal protein L5, conserved site (100%);Ribosomal protein L5, bacterial-type (100%)
ALDALVPLGR	root																													7.1.2.2 (97%);3.6.3.14 (3%)	H(+)-transporting two-sector ATPase (97%);Transferred entry: 7.1.2.2 (3%)	GO:0045261 (89%);GO:0005886 (80%);GO:0016021 (0%)	proton-transporting ATP synthase complex, catalytic core F(1) (89%);plasma membrane (80%);integral component of membrane (0%)	GO:0005524 (100%);GO:0046933 (89%);GO:0016787 (33%)	ATP binding (100%);proton-transporting ATP synthase activity, rotational mechanism (89%);hydrolase activity (33%)	GO:0015986 (89%);GO:0046034 (1%);GO:1902600 (1%)	ATP synthesis coupled proton transport (89%);ATP metabolic process (1%);proton transmembrane transport (1%)	IPR027417 (100%);IPR000194 (100%);IPR005294 (89%)	P-loop containing nucleoside triphosphate hydrolase (100%);ATPase, F1/V1/A1 complex, alpha/beta subunit, nucleotide-binding domain (100%);ATP synthase, F1 complex, alpha subunit (89%)
ALDAVPTTWENPLDVFESTLAHEQK	Prevotella copri	Bacteria				Bacteroidetes			Bacteroidia				Bacteroidales					Prevotellaceae				Prevotella				Prevotella copri				1.16.3.2 (100%)	Bacterial non-heme ferritin (100%)	GO:0005623 (100%);GO:0005737 (100%)	cell (100%);cytoplasm (100%)	GO:0008199 (100%)	ferric iron binding (100%)	GO:0006826 (100%);GO:0006879 (100%)	iron ion transport (100%);cellular iron ion homeostasis (100%)	IPR001519 (100%);IPR008331 (100%);IPR009040 (100%)	Ferritin (100%);Ferritin/DPS protein domain (100%);Ferritin-like diiron domain (100%)
ALDDLNALLAGK	Prevotella copri	Bacteria				Bacteroidetes			Bacteroidia				Bacteroidales					Prevotellaceae				Prevotella				Prevotella copri
ALDGLWGYK	Prevotella	Bacteria				Bacteroidetes			Bacteroidia				Bacteroidales					Prevotellaceae				Prevotella																IPR012910 (100%);IPR023996 (100%);IPR037066 (100%)	TonB-dependent receptor, plug domain (100%);TonB-dependent outer membrane protein, SusC/RagA (100%);TonB-dependent receptor, plug domain superfamily (100%)
ALDKPELDLLPTGGGDPLLAPR	Lactobacillus reuteri	Bacteria				Firmicutes			Bacilli				Lactobacillales					Lactobacillaceae				Lactobacillus				Lactobacillus reuteri				3.5.3.6 (100%)	Arginine deiminase (100%)	GO:0005737 (100%)	cytoplasm (100%)	GO:0016990 (100%)	arginine deiminase activity (100%)	GO:0019547 (100%)	arginine catabolic process to ornithine (100%)	IPR003876 (100%)	Arginine deiminase (100%)
ALDKPFLLPLEDVFSLSGR	root																													3.6.5.3 (100%)	Protein-synthesizing GTPase (100%)	GO:0005737 (37%);GO:0005886 (0%);GO:0005829 (0%)	cytoplasm (37%);plasma membrane (0%);cytosol (0%)	GO:0003746 (99%);GO:0005525 (83%);GO:0003924 (69%)	translation elongation factor activity (99%);GTP binding (83%);GTPase activity (69%)	GO:0006414 (0%);GO:0046677 (0%)	translational elongation (0%);response to antibiotic (0%)	IPR009000 (95%);IPR004161 (92%);IPR033720 (90%)	Translation protein, beta-barrel domain superfamily (95%);Translation elongation factor EFTu-like, domain 2 (92%);Elongation factor Tu, domain 2 (90%)
ALDKSFLMPVEDVFSLTGR	Alkaliphilus oremlandii	Bacteria				Firmicutes			Clostridia				Clostridiales					Clostridiaceae				Alkaliphilus				Alkaliphilus oremlandii						GO:0005737 (100%)	cytoplasm (100%)	GO:0003746 (100%);GO:0003924 (100%);GO:0005525 (100%)	translation elongation factor activity (100%);GTPase activity (100%);GTP binding (100%)
ALDLLDMTAAHLAAK	Bacteria	Bacteria																																GO:0005524 (100%);GO:0008233 (78%);GO:0008134 (3%)	ATP binding (100%);peptidase activity (78%);transcription factor binding (3%)	GO:0006355 (3%)	regulation of transcription, DNA-templated (3%)	IPR001270 (100%);IPR003959 (100%);IPR027417 (100%)	ClpA/B family (100%);ATPase, AAA-type, core (100%);P-loop containing nucleoside triphosphate hydrolase (100%)
ALDLLDMTAAHLAAQHPVTDVK	Lactobacillales	Bacteria				Firmicutes			Bacilli				Lactobacillales																	3.4.21.- (100%)	Serine endopeptidases (100%)			GO:0005524 (100%);GO:0008233 (88%);GO:0008134 (58%)	ATP binding (100%);peptidase activity (88%);transcription factor binding (58%)	GO:0006355 (58%)	regulation of transcription, DNA-templated (58%)	IPR003593 (100%);IPR003959 (100%);IPR027417 (100%)	AAA+ ATPase domain (100%);ATPase, AAA-type, core (100%);P-loop containing nucleoside triphosphate hydrolase (100%)
ALDLLTDALAR	Bacilli	Bacteria				Firmicutes			Bacilli																									GO:0005524 (100%);GO:0008233 (94%)	ATP binding (100%);peptidase activity (94%)			IPR001270 (103%);IPR001943 (103%);IPR003593 (103%)	ClpA/B family (103%);UVR domain (103%);AAA+ ATPase domain (103%)
ALDLPAAADHFR	Megasphaera elsdenii	Bacteria				Firmicutes			Negativicutes				Veillonellales					Veillonellaceae				Megasphaera				Megasphaera elsdenii								GO:0016620 (100%)	oxidoreductase activity, acting on the aldehyde or oxo group of donors, NAD or NADP as acceptor (100%)			IPR015590 (100%);IPR016160 (100%);IPR016161 (100%)	Aldehyde dehydrogenase domain (100%);Aldehyde dehydrogenase, cysteine active site (100%);Aldehyde/histidinol dehydrogenase (100%)
ALDPNEFYTR	Prevotella ruminicola	Bacteria				Bacteroidetes			Bacteroidia				Bacteroidales					Prevotellaceae				Prevotella				Prevotella ruminicola						GO:0009279 (100%);GO:0016021 (100%)	cell outer membrane (100%);integral component of membrane (100%)					IPR000531 (100%);IPR008969 (100%);IPR012910 (100%)	TonB-dependent receptor-like, beta-barrel (100%);Carboxypeptidase-like, regulatory domain superfamily (100%);TonB-dependent receptor, plug domain (100%)
ALDRPLLNDVTGELLPGALDQAK	Prevotella	Bacteria				Bacteroidetes			Bacteroidia				Bacteroidales					Prevotellaceae				Prevotella																IPR036942 (100%)	TonB-dependent receptor-like, beta-barrel domain superfamily (100%)
ALEAFFLDEAR	Bacteroidales	Bacteria				Bacteroidetes			Bacteroidia				Bacteroidales																	6.1.1.11 (100%)	Serine--tRNA ligase (100%)			GO:0004828 (100%);GO:0005524 (99%)	serine-tRNA ligase activity (100%);ATP binding (99%)	GO:0006434 (99%)	seryl-tRNA aminoacylation (99%)	IPR002317 (100%);IPR010978 (100%);IPR015866 (100%)	Serine-tRNA ligase, type1 (100%);Class I and II aminoacyl-tRNA synthetase, tRNA-binding arm (100%);Serine-tRNA synthetase, type1, N-terminal (100%)
ALEAFFLDEARK	Bacteroidales	Bacteria				Bacteroidetes			Bacteroidia				Bacteroidales																	6.1.1.11 (100%)	Serine--tRNA ligase (100%)			GO:0004828 (100%);GO:0005524 (99%)	serine-tRNA ligase activity (100%);ATP binding (99%)	GO:0006434 (99%)	seryl-tRNA aminoacylation (99%)
ALEAFQLNPLVR	Erysipelotrichaceae bacterium	Bacteria				Firmicutes			Erysipelotrichia				Erysipelotrichales					Erysipelotrichaceae								Erysipelotrichaceae bacterium								GO:0004553 (100%);GO:0016616 (100%)	hydrolase activity, hydrolyzing O-glycosyl compounds (100%);oxidoreductase activity acting on the CH-OH group of donors, NAD or NADP as acceptor (100%)	GO:0005975 (100%)	carbohydrate metabolic process (100%)	IPR001088 (100%);IPR015955 (100%);IPR019802 (100%)	Glycoside hydrolase, family 4 (100%);Lactate dehydrogenase/glycoside hydrolase, family 4, C-terminal (100%);Glycoside hydrolase, family 4, conserved site (100%)
ALEDEFDVTAAAPVAAAGAGDAAAAK	Lactobacillus	Bacteria				Firmicutes			Bacilli				Lactobacillales					Lactobacillaceae				Lactobacillus										GO:0005840 (100%)	ribosome (100%)	GO:0003735 (100%)	structural constituent of ribosome (100%)	GO:0006412 (100%)	translation (100%)	IPR000206 (100%);IPR008932 (100%);IPR013823 (100%)	Ribosomal protein L7/L12 (100%);Ribosomal protein L7/L12, oligomerisation (100%);Ribosomal protein L7/L12, C-terminal (100%)
ALEEAGAKVELK	Bacteria	Bacteria																														GO:0005840 (99%);GO:0022625 (1%)	ribosome (99%);cytosolic large ribosomal subunit (1%)	GO:0003735 (97%)	structural constituent of ribosome (97%)	GO:0006412 (98%)	translation (98%)
ALEEAGLPTLLLAALPPVVR	Firmicutes	Bacteria				Firmicutes																								1.21.4.1 (100%)	D-proline reductase (100%)			GO:0050002 (100%)	D-proline reductase (dithiol) activity (100%)			IPR010187 (100%);IPR022787 (100%)	Selenoprotein B, glycine/betaine/sarcosine/D-proline reductase family (100%);D-proline reductase (dithiol), PrdB protein (100%)
ALEEANADLEVK	root																															GO:0005882 (90%);GO:0045095 (10%);GO:0005634 (9%)	intermediate filament (90%);keratin filament (10%);nucleus (9%)	GO:0005198 (94%);GO:1990254 (8%);GO:0097110 (7%)	structural molecule activity (94%);keratin filament binding (8%);scaffold protein binding (7%)	GO:0007568 (15%);GO:0042633 (15%);GO:0045110 (8%)	aging (15%);hair cycle (15%);intermediate filament bundle assembly (8%)	IPR002957 (100%);IPR039008 (100%);IPR042180 (100%)	Keratin, type I (100%);Intermediate filament, rod domain (100%);Intermediate filament, rod domain, coil 1B (100%)
ALEEANTDLEVK	Sarcopterygii	Eukaryota	Metazoa			Chordata	Craniata	Sarcopterygii																								GO:0005882 (89%);GO:0005737 (11%);GO:0045095 (11%)	intermediate filament (89%);cytoplasm (11%);keratin filament (11%)	GO:0005198 (92%);GO:1990254 (9%);GO:0005200 (4%)	structural molecule activity (92%);keratin filament binding (9%);structural constituent of cytoskeleton (4%)	GO:0007568 (14%);GO:0042633 (14%);GO:0045110 (10%)	aging (14%);hair cycle (14%);intermediate filament bundle assembly (10%)	IPR002957 (100%);IPR039008 (100%);IPR042180 (100%)	Keratin, type I (100%);Intermediate filament, rod domain (100%);Intermediate filament, rod domain, coil 1B (100%)
ALEEDLADLLLLGK	Lachnospiraceae bacterium	Bacteria				Firmicutes			Clostridia				Clostridiales					Lachnospiraceae								Lachnospiraceae bacterium								GO:0016407 (100%)	acetyltransferase activity (100%)			IPR002505 (100%);IPR004614 (100%);IPR012147 (100%)	Phosphate acetyl/butaryl transferase (100%);Phosphate acetyltransferase (100%);Phosphate acetyl/butyryltransferase (100%)
ALEEEFDVSAAAPVAVAGAAGGDAAAK	Lactobacillus	Bacteria				Firmicutes			Bacilli				Lactobacillales					Lactobacillaceae				Lactobacillus										GO:0005840 (100%)	ribosome (100%)	GO:0003735 (100%)	structural constituent of ribosome (100%)	GO:0006412 (100%)	translation (100%)	IPR000206 (100%);IPR008932 (100%);IPR013823 (100%)	Ribosomal protein L7/L12 (100%);Ribosomal protein L7/L12, oligomerisation (100%);Ribosomal protein L7/L12, C-terminal (100%)
ALEEEFGVTAAAPVAVAAAGAETAAAK	Streptococcus	Bacteria				Firmicutes			Bacilli				Lactobacillales					Streptococcaceae				Streptococcus										GO:0005840 (100%)	ribosome (100%)	GO:0003735 (100%)	structural constituent of ribosome (100%)	GO:0006412 (100%)	translation (100%)	IPR000206 (100%);IPR008932 (100%);IPR013823 (100%)	Ribosomal protein L7/L12 (100%);Ribosomal protein L7/L12, oligomerisation (100%);Ribosomal protein L7/L12, C-terminal (100%)
ALEEEFGVTAAAPVAVAAGGAADAGAAK	Streptococcus	Bacteria				Firmicutes			Bacilli				Lactobacillales					Streptococcaceae				Streptococcus										GO:0005840 (100%)	ribosome (100%)	GO:0003735 (83%)	structural constituent of ribosome (83%)	GO:0006412 (100%)	translation (100%)	IPR000206 (100%);IPR008932 (100%);IPR013823 (100%)	Ribosomal protein L7/L12 (100%);Ribosomal protein L7/L12, oligomerisation (100%);Ribosomal protein L7/L12, C-terminal (100%)
ALEFYEDFYQTK	Lactobacillus	Bacteria				Firmicutes			Bacilli				Lactobacillales					Lactobacillaceae				Lactobacillus								3.4.11.- (100%)	Aminopeptidases (100%)			GO:0008237 (100%);GO:0008270 (100%);GO:0004177 (95%)	metallopeptidase activity (100%);zinc ion binding (100%);aminopeptidase activity (95%)			IPR001930 (100%);IPR014782 (100%);IPR034016 (100%)	Peptidase M1, alanine aminopeptidase/leukotriene A4 hydrolase (100%);Peptidase M1, membrane alanine aminopeptidase (100%);Aminopeptidase N-type (100%)
ALEGDESELGKPSLLK	Bacteria	Bacteria																														GO:0005737 (88%)	cytoplasm (88%)	GO:0003746 (100%);GO:0003924 (100%);GO:0005525 (100%)	translation elongation factor activity (100%);GTPase activity (100%);GTP binding (100%)			IPR000795 (100%);IPR004161 (100%);IPR009000 (100%)	Transcription factor, GTP-binding domain (100%);Translation elongation factor EFTu-like, domain 2 (100%);Translation protein, beta-barrel domain superfamily (100%)
ALEGDPEQEKVLLHLMDVLDDYLPTPK	Bacteria	Bacteria																														GO:0005737 (89%)	cytoplasm (89%)	GO:0003746 (100%);GO:0003924 (100%);GO:0005525 (100%)	translation elongation factor activity (100%);GTPase activity (100%);GTP binding (100%)
ALEGDPEQQDVLR	Lactobacillus johnsonii	Bacteria				Firmicutes			Bacilli				Lactobacillales					Lactobacillaceae				Lactobacillus				Lactobacillus johnsonii						GO:0005737 (63%);GO:0009275 (25%);GO:0010339 (25%)	cytoplasm (63%);Gram-positive-bacterium-type cell wall (25%);external side of cell wall (25%)	GO:0003924 (100%);GO:0005525 (100%);GO:0003746 (88%)	GTPase activity (100%);GTP binding (100%);translation elongation factor activity (88%)	GO:0044068 (13%);GO:0044651 (13%);GO:2000484 (13%)	modulation by symbiont of host cellular process (13%);adhesion of symbiont to host epithelial cell (13%);positive regulation of interleukin-8 secretion (13%)	IPR000795 (100%);IPR004161 (100%);IPR009000 (100%)	Transcription factor, GTP-binding domain (100%);Translation elongation factor EFTu-like, domain 2 (100%);Translation protein, beta-barrel domain superfamily (100%)
ALEGLNNGLTQAGR	Mammalia	Eukaryota	Metazoa			Chordata	Craniata	Sarcopterygii	Mammalia																							GO:0005737 (75%);GO:0005576 (50%)	cytoplasm (75%);extracellular region (50%)
ALEGLTLDDLSNTLLAYEPLWALGTGK	Clostridium	Bacteria				Firmicutes			Clostridia				Clostridiales					Clostridiaceae				Clostridium								5.3.1.1 (100%)	Triose-phosphate isomerase (100%)	GO:0005737 (100%)	cytoplasm (100%)	GO:0004807 (100%)	triose-phosphate isomerase activity (100%)	GO:0006094 (100%);GO:0006096 (100%)	gluconeogenesis (100%);glycolytic process (100%)	IPR000652 (100%);IPR013785 (100%);IPR020861 (100%)	Triosephosphate isomerase (100%);Aldolase-type TIM barrel (100%);Triosephosphate isomerase, active site (100%)
ALEGTVTSSVR	Lactobacillus	Bacteria				Firmicutes			Bacilli				Lactobacillales					Lactobacillaceae				Lactobacillus										GO:0005840 (100%)	ribosome (100%)	GO:0003676 (100%)	nucleic acid binding (100%)			IPR003029 (100%);IPR012340 (100%);IPR022967 (100%)	S1 domain (100%);Nucleic acid-binding, OB-fold (100%);RNA-binding domain, S1 (100%)
ALELDSNLYR	Craniata	Eukaryota	Metazoa			Chordata	Craniata																							3.6.4.1 (100%)	Transferred entry: 5.6.1.8 (100%)	GO:0016459 (77%);GO:0001725 (23%);GO:0001726 (23%)	myosin complex (77%);stress fiber (23%);ruffle (23%)	GO:0005524 (99%);GO:0051015 (84%);GO:0003774 (77%)	ATP binding (99%);actin filament binding (84%);motor activity (77%)	GO:1903919 (25%);GO:0008360 (24%);GO:0001525 (23%)	negative regulation of actin filament severing (25%);regulation of cell shape (24%);angiogenesis (23%)	IPR000048 (100%);IPR001609 (100%);IPR027417 (100%)	IQ motif, EF-hand binding site (100%);Myosin head, motor domain (100%);P-loop containing nucleoside triphosphate hydrolase (100%)
ALELFHASGGK	Triticeae	Eukaryota	Viridiplantae			Streptophyta	Streptophytina		Magnoliopsida	Petrosaviidae			Poales					Poaceae	Pooideae	Triticeae										3.2.2.22 (100%)	rRNA N-glycosylase (100%)	GO:0005737 (33%)	cytoplasm (33%)	GO:0030598 (100%);GO:0090729 (100%)	rRNA N-glycosylase activity (100%);toxin activity (100%)	GO:0017148 (100%);GO:0006952 (67%);GO:0031640 (33%)	negative regulation of translation (100%);defense response (67%);killing of cells of other organism (33%)	IPR001574 (100%);IPR016138 (100%);IPR016139 (100%)	Ribosome-inactivating protein (100%);Ribosome-inactivating protein, subdomain 1 (100%);Ribosome-inactivating protein, subdomain 2 (100%)
ALELPGLWNGAMSDWNTVFVEVPLDTFNPVK	Prevotella	Bacteria				Bacteroidetes			Bacteroidia				Bacteroidales					Prevotellaceae				Prevotella												GO:0016301 (100%)	kinase activity (100%)			IPR025393 (100%);IPR029044 (100%)	Domain of unknown function DUF4301 (100%);Nucleotide-diphospho-sugar transferases (100%)
ALELPGLWNGAMSDWNTVFVEVPLSTFNPVK	Bacteroidales	Bacteria				Bacteroidetes			Bacteroidia				Bacteroidales																					GO:0016301 (100%)	kinase activity (100%)			IPR025393 (100%);IPR029044 (99%)	Domain of unknown function DUF4301 (100%);Nucleotide-diphospho-sugar transferases (99%)
ALELPGLWNGAMSNWNTVFVEVPLSTFNPVK	Bacteroidales	Bacteria				Bacteroidetes			Bacteroidia				Bacteroidales																					GO:0016301 (100%)	kinase activity (100%)			IPR025393 (100%);IPR029044 (100%)	Domain of unknown function DUF4301 (100%);Nucleotide-diphospho-sugar transferases (100%)
ALELYFRPEFLNR	Lactobacillus	Bacteria				Firmicutes			Bacilli				Lactobacillales					Lactobacillaceae				Lactobacillus												GO:0005524 (100%);GO:0008233 (33%)	ATP binding (100%);peptidase activity (33%)			IPR001270 (100%);IPR001943 (100%);IPR003593 (100%)	ClpA/B family (100%);UVR domain (100%);AAA+ ATPase domain (100%)
ALENPEDDAATKCLMDLMAAVDEYLPTPER	Clostridium tetani	Bacteria				Firmicutes			Clostridia				Clostridiales					Clostridiaceae				Clostridium				Clostridium tetani						GO:0005737 (100%)	cytoplasm (100%)	GO:0003746 (100%);GO:0003924 (100%);GO:0005525 (100%)	translation elongation factor activity (100%);GTPase activity (100%);GTP binding (100%)
ALEPLLPSEEEFPYTLR	root																													2.7.7.8 (100%)	Polyribonucleotide nucleotidyltransferase (100%)	GO:0005737 (99%);GO:0016021 (1%)	cytoplasm (99%);integral component of membrane (1%)	GO:0003723 (100%);GO:0004654 (100%);GO:0000287 (98%)	RNA binding (100%);polyribonucleotide nucleotidyltransferase activity (100%);magnesium ion binding (98%)	GO:0006402 (100%);GO:0006396 (97%);GO:0006886 (1%)	mRNA catabolic process (100%);RNA processing (97%);intracellular protein transport (1%)	IPR001247 (100%);IPR003029 (100%);IPR004087 (100%)	Exoribonuclease, phosphorolytic domain 1 (100%);S1 domain (100%);K Homology domain (100%)
ALEQLDAGAHVLDFNLGPAER	Clostridiales	Bacteria				Firmicutes			Clostridia				Clostridiales																					GO:0008168 (60%)	methyltransferase activity (60%)	GO:0042558 (100%);GO:0032259 (60%)	pteridine-containing compound metabolic process (100%);methylation (60%)	IPR000489 (100%);IPR011005 (100%)	Pterin-binding domain (100%);Dihydropteroate synthase-like (100%)
ALESLGVPTLLLAALPPVVR	Lactobacillus reuteri	Bacteria				Firmicutes			Bacilli				Lactobacillales					Lactobacillaceae				Lactobacillus				Lactobacillus reuteri								GO:0050002 (100%)	D-proline reductase (dithiol) activity (100%)			IPR010187 (100%);IPR022787 (100%)	Selenoprotein B, glycine/betaine/sarcosine/D-proline reductase family (100%);D-proline reductase (dithiol), PrdB protein (100%)
ALESPERPFLALLGGAK	Eukaryota	Eukaryota																												2.7.2.3 (100%)	Phosphoglycerate kinase (100%)	GO:0005829 (7%);GO:0005615 (6%);GO:0045121 (6%)	cytosol (7%);extracellular space (6%);membrane raft (6%)	GO:0004618 (100%);GO:0005524 (81%);GO:0043531 (7%)	phosphoglycerate kinase activity (100%);ATP binding (81%);ADP binding (7%)	GO:0006096 (99%);GO:0006094 (7%);GO:1903862 (7%)	glycolytic process (99%);gluconeogenesis (7%);positive regulation of oxidative phosphorylation (7%)	IPR001576 (100%);IPR015824 (100%);IPR036043 (100%)	Phosphoglycerate kinase (100%);Phosphoglycerate kinase, N-terminal (100%);Phosphoglycerate kinase superfamily (100%)
ALESVGLPTLLLAALPPVVK	Clostridia	Bacteria				Firmicutes			Clostridia																									GO:0050002 (100%)	D-proline reductase (dithiol) activity (100%)			IPR010187 (100%);IPR022787 (100%)	Selenoprotein B, glycine/betaine/sarcosine/D-proline reductase family (100%);D-proline reductase (dithiol), PrdB protein (100%)
ALETVTSGSAPLSQDLGR	Pseudogymnoascus	Eukaryota	Fungi	Dikarya		Ascomycota	Pezizomycotina		Leotiomycetes									Pseudeurotiaceae				Pseudogymnoascus												GO:0004499 (100%);GO:0050660 (100%);GO:0050661 (100%)	N,N-dimethylaniline monooxygenase activity (100%);flavin adenine dinucleotide binding (100%);NADP binding (100%)			IPR000873 (100%);IPR007396 (100%);IPR012349 (100%)	AMP-dependent synthetase/ligase (100%);Transcriptional regulator PAI 2-type (100%);FMN-binding split barrel (100%)
ALEVYFRPEFLNR	Bacilli	Bacteria				Firmicutes			Bacilli																									GO:0005524 (100%);GO:0008233 (96%)	ATP binding (100%);peptidase activity (96%)			IPR001270 (104%);IPR003593 (104%);IPR003959 (104%)	ClpA/B family (104%);AAA+ ATPase domain (104%);ATPase, AAA-type, core (104%)
ALEYEDFDKFDR	Magnoliopsida	Eukaryota	Viridiplantae			Streptophyta	Streptophytina		Magnoliopsida																					5.4.2.12 (75%);5.4.2.1 (25%)	Phosphoglycerate mutase (2,3-diphosphoglycerate-independent) (75%);Transferred entry: 5.4.2.11 and 5.4.2.12 (25%)	GO:0005737 (93%);GO:0005829 (4%);GO:0009506 (4%)	cytoplasm (93%);cytosol (4%);plasmodesma (4%)	GO:0030145 (97%);GO:0004619 (83%);GO:0046537 (14%)	manganese ion binding (97%);phosphoglycerate mutase activity (83%);2,3-bisphosphoglycerate-independent phosphoglycerate mutase activity (14%)	GO:0006007 (97%);GO:0044262 (11%);GO:0009555 (4%)	glucose catabolic process (97%);cellular carbohydrate metabolic process (11%);pollen development (4%)
ALFAQNDEMALGALSAAK	Veillonellaceae	Bacteria				Firmicutes			Negativicutes				Veillonellales					Veillonellaceae																				IPR025997 (100%);IPR028082 (100%)	Periplasmic binding protein (100%);Periplasmic binding protein-like I (100%)
ALFDVYSHTGYAK	Clostridia	Bacteria				Firmicutes			Clostridia
ALFPGLQGGPLMHVLAAK	root																													2.1.2.1 (100%);2.1.2.- (0%)	Glycine hydroxymethyltransferase (100%);Hydroxymethyl- formyl- and related transferases (0%)	GO:0005737 (96%)	cytoplasm (96%)	GO:0004372 (100%);GO:0030170 (100%);GO:0008168 (97%)	glycine hydroxymethyltransferase activity (100%);pyridoxal phosphate binding (100%);methyltransferase activity (97%)	GO:0019264 (100%);GO:0035999 (100%);GO:0032259 (97%)	glycine biosynthetic process from serine (100%);tetrahydrofolate interconversion (100%);methylation (97%)	IPR001085 (100%);IPR015421 (100%);IPR015424 (100%)	Serine hydroxymethyltransferase (100%);Pyridoxal phosphate-dependent transferase, major domain (100%);Pyridoxal phosphate-dependent transferase (100%)
ALFPWQNAWYPADR	Prevotellaceae	Bacteria				Bacteroidetes			Bacteroidia				Bacteroidales					Prevotellaceae												6.3.5.3 (100%)	Phosphoribosylformylglycinamidine synthase (100%)	GO:0005737 (91%)	cytoplasm (91%)	GO:0004642 (93%);GO:0005524 (93%);GO:0046872 (93%)	phosphoribosylformylglycinamidine synthase activity (93%);ATP binding (93%);metal ion binding (93%)	GO:0006541 (100%);GO:0006189 (93%)	glutamine metabolic process (100%);'de novo' IMP biosynthetic process (93%)	IPR029062 (100%);IPR010918 (98%);IPR017926 (98%)	Class I glutamine amidotransferase-like (100%);PurM-like, C-terminal domain (98%);Glutamine amidotransferase (98%)
ALFPWQNAWYPAK	Prevotella	Bacteria				Bacteroidetes			Bacteroidia				Bacteroidales					Prevotellaceae				Prevotella														GO:0006541 (100%)	glutamine metabolic process (100%)	IPR017926 (100%);IPR029062 (100%)	Glutamine amidotransferase (100%);Class I glutamine amidotransferase-like (100%)
ALFQDVQKPSQDEWGK	Metazoa	Eukaryota	Metazoa																											1.16.3.1 (100%)	Ferroxidase (100%)	GO:0005623 (100%);GO:0005737 (15%);GO:0008043 (9%)	cell (100%);cytoplasm (15%);intracellular ferritin complex (9%)	GO:0008199 (100%);GO:0005506 (15%);GO:0008198 (14%)	ferric iron binding (100%);iron ion binding (15%);ferrous iron binding (14%)	GO:0006826 (97%);GO:0006879 (88%);GO:0006880 (14%)	iron ion transport (97%);cellular iron ion homeostasis (88%);intracellular sequestering of iron ion (14%)	IPR008331 (100%);IPR009040 (100%);IPR009078 (100%)	Ferritin/DPS protein domain (100%);Ferritin-like diiron domain (100%);Ferritin-like superfamily (100%)
ALFSGDVADLSVAELEQGFK	Lactobacillus	Bacteria				Firmicutes			Bacilli				Lactobacillales					Lactobacillaceae				Lactobacillus								6.1.1.1 (100%)	Tyrosine--tRNA ligase (100%)	GO:0005737 (100%)	cytoplasm (100%)	GO:0003723 (100%);GO:0004831 (100%);GO:0005524 (100%)	RNA binding (100%);tyrosine-tRNA ligase activity (100%);ATP binding (100%)	GO:0006437 (100%)	tyrosyl-tRNA aminoacylation (100%)	IPR001412 (100%);IPR002305 (100%);IPR002307 (100%)	Aminoacyl-tRNA synthetase, class I, conserved site (100%);Aminoacyl-tRNA synthetase, class Ic (100%);Tyrosine-tRNA ligase (100%)
ALFTPGTPTK	Firmicutes	Bacteria				Firmicutes																												GO:0016853 (100%);GO:0031419 (100%);GO:0046872 (100%)	isomerase activity (100%);cobalamin binding (100%);metal ion binding (100%)			IPR006158 (100%);IPR006159 (100%);IPR036724 (100%)	Cobalamin (vitamin B12)-binding domain (100%);Methylmalonyl-CoA mutase, C-terminal (100%);Cobalamin-binding domain superfamily (100%)
ALFTPGTPTKEVLDFLK	Dialister	Bacteria				Firmicutes			Negativicutes				Veillonellales					Veillonellaceae				Dialister												GO:0016853 (100%);GO:0031419 (100%);GO:0046872 (100%)	isomerase activity (100%);cobalamin binding (100%);metal ion binding (100%)
ALFTPGTPTKEVLDFLKENVK	Dialister	Bacteria				Firmicutes			Negativicutes				Veillonellales					Veillonellaceae				Dialister												GO:0016853 (100%);GO:0031419 (100%);GO:0046872 (100%)	isomerase activity (100%);cobalamin binding (100%);metal ion binding (100%)
ALFYYHALDFYR	Prevotella copri	Bacteria				Bacteroidetes			Bacteroidia				Bacteroidales					Prevotellaceae				Prevotella				Prevotella copri												IPR011990 (100%);IPR012944 (100%);IPR033985 (100%)	Tetratricopeptide-like helical domain superfamily (100%);RagB/SusD domain (100%);SusD-like, N-terminal (100%)
ALGAGAGNPPVVVDETADLEK	Bacteria	Bacteria																												1.2.1.76 (47%);1.2.1.- (33%);1.-.-.- (7%)	Succinate-semialdehyde dehydrogenase (acetylating) (47%);With NAD(+) or NADP(+) as acceptor (33%);Oxidoreductases (7%)			GO:0016620 (99%);GO:0004022 (1%);GO:0008774 (1%)	oxidoreductase activity, acting on the aldehyde or oxo group of donors, NAD or NADP as acceptor (99%);alcohol dehydrogenase (NAD+) activity (1%);acetaldehyde dehydrogenase (acetylating) activity (1%)			IPR015590 (100%);IPR016161 (100%);IPR016162 (100%)	Aldehyde dehydrogenase domain (100%);Aldehyde/histidinol dehydrogenase (100%);Aldehyde dehydrogenase, N-terminal (100%)
ALGATTLNEYQK	root																															GO:0005737 (93%)	cytoplasm (93%)	GO:0005524 (100%);GO:0008233 (28%);GO:0003723 (16%)	ATP binding (100%);peptidase activity (28%);RNA binding (16%)	GO:0009408 (93%);GO:0042026 (93%);GO:0019538 (70%)	response to heat (93%);protein refolding (93%);protein metabolic process (70%)	IPR027417 (100%);IPR041546 (100%);IPR003959 (100%)	P-loop containing nucleoside triphosphate hydrolase (100%);ClpA/ClpB, AAA lid domain (100%);ATPase, AAA-type, core (100%)
ALGDKVQLVGDDLFVTNTK	Bacteria	Bacteria																												4.2.1.11 (100%)	Phosphopyruvate hydratase (100%)	GO:0005576 (100%);GO:0009986 (100%);GO:0000015 (95%)	extracellular region (100%);cell surface (100%);phosphopyruvate hydratase complex (95%)	GO:0000287 (100%);GO:0004634 (100%)	magnesium ion binding (100%);phosphopyruvate hydratase activity (100%)	GO:0006096 (100%)	glycolytic process (100%)
ALGDYLGVK	root																													3.6.4.13 (100%)	RNA helicase (100%)	GO:0010494 (16%);GO:0005634 (3%);GO:0005737 (2%)	cytoplasmic stress granule (16%);nucleus (3%);cytoplasm (2%)	GO:0005524 (99%);GO:0004386 (71%);GO:0003743 (47%)	ATP binding (99%);helicase activity (71%);translation initiation factor activity (47%)	GO:0002183 (16%);GO:0006334 (0%);GO:0000398 (0%)	cytoplasmic translational initiation (16%);nucleosome assembly (0%);mRNA splicing, via spliceosome (0%)	IPR027417 (100%);IPR014001 (100%);IPR011545 (100%)	P-loop containing nucleoside triphosphate hydrolase (100%);Helicase superfamily 1/2, ATP-binding domain (100%);DEAD/DEAH box helicase domain (100%)
ALGELGDTAENLLHAAEGENAEWTDMYDR	Bacteria	Bacteria																												1.11.1.1 (100%)	NADH peroxidase (100%)	GO:0042597 (14%)	periplasmic space (14%)	GO:0005506 (100%);GO:0016491 (71%);GO:0008901 (14%)	iron ion binding (100%);oxidoreductase activity (71%);ferredoxin hydrogenase activity (14%)			IPR003251 (100%);IPR009040 (100%);IPR009078 (100%)	Rubrerythrin (100%);Ferritin-like diiron domain (100%);Ferritin-like superfamily (100%)
ALGFDGLGDPGR	Tripsacinae	Eukaryota	Viridiplantae			Streptophyta	Streptophytina		Magnoliopsida	Petrosaviidae			Poales					Poaceae	Panicoideae	Andropogoneae	Tripsacinae									3.2.1.14 (100%)	Chitinase (100%)			GO:0004568 (100%);GO:0008061 (100%)	chitinase activity (100%);chitin binding (100%)	GO:0006032 (100%);GO:0016998 (100%);GO:0005975 (97%)	chitin catabolic process (100%);cell wall macromolecule catabolic process (100%);carbohydrate metabolic process (97%)	IPR000726 (100%);IPR001002 (100%);IPR018371 (100%)	Glycoside hydrolase, family 19, catalytic (100%);Chitin-binding, type 1 (100%);Chitin-binding, type 1, conserved site (100%)
ALGFTDTVTVR	Mammalia	Eukaryota	Metazoa			Chordata	Craniata	Sarcopterygii	Mammalia																							GO:0008305 (77%);GO:0009986 (23%);GO:0034687 (23%)	integrin complex (77%);cell surface (23%);integrin alphaL-beta2 complex (23%)	GO:0038023 (77%);GO:0019901 (23%);GO:0030369 (23%)	signaling receptor activity (77%);protein kinase binding (23%);ICAM-3 receptor activity (23%)	GO:0007160 (100%);GO:0007229 (100%);GO:0007159 (23%)	cell-matrix adhesion (100%);integrin-mediated signaling pathway (100%);leukocyte cell-cell adhesion (23%)	IPR015439 (100%);IPR015812 (100%);IPR032695 (100%)	Integrin beta-2 subunit (100%);Integrin beta subunit (100%);Integrin domain superfamily (100%)
ALGGRPLHPTSSTPGGLSTELSEDKQK	Methanobrevibacter	Archaea				Euryarchaeota			Methanobacteria				Methanobacteriales					Methanobacteriaceae				Methanobrevibacter												GO:0008901 (100%);GO:0016151 (100%)	ferredoxin hydrogenase activity (100%);nickel cation binding (100%)
ALGGVGPVDLLVNNAAVALMQPFLDTTK	Sus scrofa	Eukaryota	Metazoa			Chordata	Craniata	Sarcopterygii	Mammalia			Laurasiatheria	Artiodactyla	Suina				Suidae				Sus				Sus scrofa				1.1.1.184 (100%)	Carbonyl reductase (NADPH) (100%)	GO:0005759 (33%)	mitochondrial matrix (33%)	GO:0004090 (67%);GO:0050038 (67%);GO:0016491 (33%)	carbonyl reductase (NADPH) activity (67%);L-xylulose reductase (NADP+) activity (67%);oxidoreductase activity (33%)	GO:0005997 (67%);GO:0006006 (67%)	xylulose metabolic process (67%);glucose metabolic process (67%)	IPR002347 (100%);IPR036291 (100%);IPR020904 (75%)	Short-chain dehydrogenase/reductase SDR (100%);NAD(P)-binding domain superfamily (100%);Short-chain dehydrogenase/reductase, conserved site (75%)
ALGGVGPVDLLVNNAAVALMQPFLDTTKEVFDR	Sus scrofa	Eukaryota	Metazoa			Chordata	Craniata	Sarcopterygii	Mammalia			Laurasiatheria	Artiodactyla	Suina				Suidae				Sus				Sus scrofa				1.1.1.184 (100%)	Carbonyl reductase (NADPH) (100%)	GO:0005759 (33%)	mitochondrial matrix (33%)	GO:0004090 (67%);GO:0050038 (67%);GO:0016491 (33%)	carbonyl reductase (NADPH) activity (67%);L-xylulose reductase (NADP+) activity (67%);oxidoreductase activity (33%)	GO:0005997 (67%);GO:0006006 (67%)	xylulose metabolic process (67%);glucose metabolic process (67%)
ALGLEVGDFLSFDPR	Bacteria	Bacteria																												3.4.11.7 (78%);3.4.11.- (23%);3.4.-.- (5%)	Glutamyl aminopeptidase (78%);Aminopeptidases (23%);Acting on peptide bonds (peptidases) (5%)			GO:0004177 (100%);GO:0046872 (99%);GO:0008810 (0%)	aminopeptidase activity (100%);metal ion binding (99%);cellulase activity (0%)			IPR008007 (100%);IPR023367 (99%)	Peptidase M42 (100%);Peptidase M42, domain 2 (99%)
ALGLGAPGALDLK	Clostridium	Bacteria				Firmicutes			Clostridia				Clostridiales					Clostridiaceae				Clostridium																IPR000600 (100%)	ROK family (100%)
ALGLLLANPEFEDVR	Bacteria	Bacteria																												1.1.1.77 (100%)	Lactaldehyde reductase (100%)			GO:0046872 (98%);GO:0008912 (77%);GO:0016491 (23%)	metal ion binding (98%);lactaldehyde reductase activity (77%);oxidoreductase activity (23%)			IPR001670 (100%);IPR039697 (100%);IPR018211 (98%)	Alcohol dehydrogenase, iron-type/glycerol dehydrogenase GldA (100%);Iron-type alcohol dehydrogenase-like (100%);Alcohol dehydrogenase, iron-type, conserved site (98%)
ALGLLLNNPEFADVR	Bacteria	Bacteria																												1.1.1.77 (100%)	Lactaldehyde reductase (100%)			GO:0046872 (97%);GO:0008912 (55%);GO:0016491 (45%)	metal ion binding (97%);lactaldehyde reductase activity (55%);oxidoreductase activity (45%)			IPR001670 (100%);IPR039697 (100%);IPR018211 (99%)	Alcohol dehydrogenase, iron-type/glycerol dehydrogenase GldA (100%);Iron-type alcohol dehydrogenase-like (100%);Alcohol dehydrogenase, iron-type, conserved site (99%)
ALGLLLTNPEFADVR	Bacteria	Bacteria																												1.1.1.77 (100%)	Lactaldehyde reductase (100%)			GO:0046872 (100%);GO:0016491 (84%);GO:0008912 (16%)	metal ion binding (100%);oxidoreductase activity (84%);lactaldehyde reductase activity (16%)			IPR001670 (100%);IPR039697 (100%);IPR018211 (97%)	Alcohol dehydrogenase, iron-type/glycerol dehydrogenase GldA (100%);Iron-type alcohol dehydrogenase-like (100%);Alcohol dehydrogenase, iron-type, conserved site (97%)
ALGLLMESAPGGK	Prevotella copri	Bacteria				Bacteroidetes			Bacteroidia				Bacteroidales					Prevotellaceae				Prevotella				Prevotella copri												IPR011990 (100%);IPR012944 (100%);IPR033985 (100%)	Tetratricopeptide-like helical domain superfamily (100%);RagB/SusD domain (100%);SusD-like, N-terminal (100%)
ALGLLVENPEFADVR	Bacteria	Bacteria																																GO:0016491 (100%);GO:0046872 (100%)	oxidoreductase activity (100%);metal ion binding (100%)			IPR001670 (100%);IPR013460 (100%);IPR018211 (100%)	Alcohol dehydrogenase, iron-type/glycerol dehydrogenase GldA (100%);Lactaldehyde reductase (100%);Alcohol dehydrogenase, iron-type, conserved site (100%)
ALGLQLPFSEEADLSEMVDSSQGLELSHVFHK	Hordeum vulgare	Eukaryota	Viridiplantae			Streptophyta	Streptophytina		Magnoliopsida	Petrosaviidae			Poales					Poaceae	Pooideae	Triticeae	Hordeinae	Hordeum				Hordeum vulgare						GO:0005615 (100%)	extracellular space (100%)	GO:0004867 (67%);GO:0045735 (33%)	serine-type endopeptidase inhibitor activity (67%);nutrient reservoir activity (33%)	GO:0006952 (33%);GO:0010951 (33%)	defense response (33%);negative regulation of endopeptidase activity (33%)	IPR000215 (100%);IPR023795 (100%);IPR023796 (100%)	Serpin family (100%);Serpin, conserved site (100%);Serpin domain (100%)
ALGLSPFHEYAEVVFTANDSGR	Sus scrofa	Eukaryota	Metazoa			Chordata	Craniata	Sarcopterygii	Mammalia			Laurasiatheria	Artiodactyla	Suina				Suidae				Sus				Sus scrofa						GO:0005576 (50%);GO:0005615 (50%)	extracellular region (50%);extracellular space (50%)	GO:0070324 (100%);GO:0005179 (50%);GO:0036094 (50%)	thyroid hormone binding (100%);hormone activity (50%);small molecule binding (50%)	GO:0042572 (100%);GO:0070327 (100%);GO:0006144 (50%)	retinol metabolic process (100%);thyroid hormone transport (100%);purine nucleobase metabolic process (50%)	IPR000895 (100%);IPR023416 (100%);IPR023418 (100%)	Transthyretin/hydroxyisourate hydrolase (100%);Transthyretin/hydroxyisourate hydrolase domain (100%);Transthyretin, thyroxine binding site (100%)
ALGLSPFHEYAEVVFTANDSGRR	Sus scrofa	Eukaryota	Metazoa			Chordata	Craniata	Sarcopterygii	Mammalia			Laurasiatheria	Artiodactyla	Suina				Suidae				Sus				Sus scrofa						GO:0005576 (50%);GO:0005615 (50%)	extracellular region (50%);extracellular space (50%)	GO:0070324 (100%);GO:0005179 (50%);GO:0036094 (50%)	thyroid hormone binding (100%);hormone activity (50%);small molecule binding (50%)	GO:0042572 (100%);GO:0070327 (100%);GO:0006144 (50%)	retinol metabolic process (100%);thyroid hormone transport (100%);purine nucleobase metabolic process (50%)
ALGLVLPDLDGK	Bacteria	Bacteria																												1.2.1.- (75%);1.2.1.12 (25%)	With NAD(+) or NADP(+) as acceptor (75%);Glyceraldehyde-3-phosphate dehydrogenase (phosphorylating) (25%)			GO:0050661 (90%);GO:0051287 (90%);GO:0016620 (80%)	NADP binding (90%);NAD binding (90%);oxidoreductase activity, acting on the aldehyde or oxo group of donors, NAD or NADP as acceptor (80%)	GO:0006006 (90%)	glucose metabolic process (90%)	IPR006424 (100%);IPR020828 (100%);IPR020829 (100%)	Glyceraldehyde-3-phosphate dehydrogenase, type I (100%);Glyceraldehyde 3-phosphate dehydrogenase, NAD(P) binding domain (100%);Glyceraldehyde 3-phosphate dehydrogenase, catalytic domain (100%)
ALGLVLPDLNGK	Bacteria	Bacteria																												1.2.1.- (100%)	With NAD(+) or NADP(+) as acceptor (100%)			GO:0016620 (98%);GO:0050661 (98%);GO:0051287 (98%)	oxidoreductase activity, acting on the aldehyde or oxo group of donors, NAD or NADP as acceptor (98%);NADP binding (98%);NAD binding (98%)	GO:0006006 (98%)	glucose metabolic process (98%)	IPR006424 (100%);IPR020828 (100%);IPR020829 (100%)	Glyceraldehyde-3-phosphate dehydrogenase, type I (100%);Glyceraldehyde 3-phosphate dehydrogenase, NAD(P) binding domain (100%);Glyceraldehyde 3-phosphate dehydrogenase, catalytic domain (100%)
ALGLVLPDLNGKLLGAAQR	Bacteria	Bacteria																												1.2.1.- (100%)	With NAD(+) or NADP(+) as acceptor (100%)			GO:0016620 (100%);GO:0050661 (100%);GO:0051287 (100%)	oxidoreductase activity, acting on the aldehyde or oxo group of donors, NAD or NADP as acceptor (100%);NADP binding (100%);NAD binding (100%)	GO:0006006 (100%)	glucose metabolic process (100%)
ALGLVLPELAGKLDGDAQR	Herbinix hemicellulosilytica	Bacteria				Firmicutes			Clostridia				Clostridiales					Lachnospiraceae				Herbinix				Herbinix hemicellulosilytica				1.2.1.- (100%)	With NAD(+) or NADP(+) as acceptor (100%)			GO:0016620 (100%);GO:0050661 (100%);GO:0051287 (100%)	oxidoreductase activity, acting on the aldehyde or oxo group of donors, NAD or NADP as acceptor (100%);NADP binding (100%);NAD binding (100%)	GO:0006006 (100%)	glucose metabolic process (100%)
ALGLVLPELDGK	root																													1.2.1.- (97%);1.2.1.12 (3%)	With NAD(+) or NADP(+) as acceptor (97%);Glyceraldehyde-3-phosphate dehydrogenase (phosphorylating) (3%)	GO:0016021 (0%)	integral component of membrane (0%)	GO:0016620 (95%);GO:0050661 (75%);GO:0051287 (75%)	oxidoreductase activity, acting on the aldehyde or oxo group of donors, NAD or NADP as acceptor (95%);NADP binding (75%);NAD binding (75%)	GO:0006006 (75%)	glucose metabolic process (75%)	IPR020829 (100%);IPR020831 (99%);IPR020828 (98%)	Glyceraldehyde 3-phosphate dehydrogenase, catalytic domain (100%);Glyceraldehyde/Erythrose phosphate dehydrogenase family (99%);Glyceraldehyde 3-phosphate dehydrogenase, NAD(P) binding domain (98%)
ALGLVLPELDGKLLGAAQR	Bacteria	Bacteria																												1.2.1.- (88%);1.2.1.12 (13%)	With NAD(+) or NADP(+) as acceptor (88%);Glyceraldehyde-3-phosphate dehydrogenase (phosphorylating) (13%)			GO:0016620 (88%);GO:0050661 (88%);GO:0051287 (88%)	oxidoreductase activity, acting on the aldehyde or oxo group of donors, NAD or NADP as acceptor (88%);NADP binding (88%);NAD binding (88%)	GO:0006006 (88%)	glucose metabolic process (88%)
ALGLVLPELDGKLLGSAQR	Bacteria	Bacteria																												1.2.1.- (95%);1.2.1.12 (5%)	With NAD(+) or NADP(+) as acceptor (95%);Glyceraldehyde-3-phosphate dehydrogenase (phosphorylating) (5%)			GO:0016620 (95%);GO:0050661 (95%);GO:0051287 (95%)	oxidoreductase activity, acting on the aldehyde or oxo group of donors, NAD or NADP as acceptor (95%);NADP binding (95%);NAD binding (95%)	GO:0006006 (95%)	glucose metabolic process (95%)
ALGLVLPELDGKLNGAAQR	Lachnospiraceae bacterium	Bacteria				Firmicutes			Clostridia				Clostridiales					Lachnospiraceae								Lachnospiraceae bacterium				1.2.1.- (100%)	With NAD(+) or NADP(+) as acceptor (100%)			GO:0016620 (100%);GO:0050661 (100%);GO:0051287 (100%)	oxidoreductase activity, acting on the aldehyde or oxo group of donors, NAD or NADP as acceptor (100%);NADP binding (100%);NAD binding (100%)	GO:0006006 (100%)	glucose metabolic process (100%)
ALGLVLPELDGKLQGHAQR	Lactobacillus	Bacteria				Firmicutes			Bacilli				Lactobacillales					Lactobacillaceae				Lactobacillus								1.2.1.12 (100%)	Glyceraldehyde-3-phosphate dehydrogenase (phosphorylating) (100%)			GO:0050661 (100%);GO:0051287 (100%);GO:0016620 (67%)	NADP binding (100%);NAD binding (100%);oxidoreductase activity, acting on the aldehyde or oxo group of donors, NAD or NADP as acceptor (67%)	GO:0006006 (100%)	glucose metabolic process (100%)
ALGLVLPELK	root																													1.2.1.- (94%);1.2.1.12 (6%);1.2.1.13 (0%)	With NAD(+) or NADP(+) as acceptor (94%);Glyceraldehyde-3-phosphate dehydrogenase (phosphorylating) (6%);Glyceraldehyde-3-phosphate dehydrogenase (NADP(+)) (phosphorylating) (0%)	GO:0005737 (0%);GO:0005829 (0%)	cytoplasm (0%);cytosol (0%)	GO:0050661 (88%);GO:0051287 (88%);GO:0016620 (87%)	NADP binding (88%);NAD binding (88%);oxidoreductase activity, acting on the aldehyde or oxo group of donors, NAD or NADP as acceptor (87%)	GO:0006006 (88%);GO:0006096 (0%)	glucose metabolic process (88%);glycolytic process (0%)	IPR020829 (100%);IPR020831 (100%);IPR036291 (97%)	Glyceraldehyde 3-phosphate dehydrogenase, catalytic domain (100%);Glyceraldehyde/Erythrose phosphate dehydrogenase family (100%);NAD(P)-binding domain superfamily (97%)
ALGLVLPELNGK	root																													1.2.1.- (95%);1.2.1.12 (5%)	With NAD(+) or NADP(+) as acceptor (95%);Glyceraldehyde-3-phosphate dehydrogenase (phosphorylating) (5%)	GO:0005737 (0%);GO:0005618 (0%);GO:0009986 (0%)	cytoplasm (0%);cell wall (0%);cell surface (0%)	GO:0050661 (95%);GO:0051287 (95%);GO:0016620 (93%)	NADP binding (95%);NAD binding (95%);oxidoreductase activity, acting on the aldehyde or oxo group of donors, NAD or NADP as acceptor (93%)	GO:0006006 (95%);GO:0006096 (0%);GO:0006735 (0%)	glucose metabolic process (95%);glycolytic process (0%);NADH regeneration (0%)	IPR020829 (100%);IPR020831 (99%);IPR036291 (98%)	Glyceraldehyde 3-phosphate dehydrogenase, catalytic domain (100%);Glyceraldehyde/Erythrose phosphate dehydrogenase family (99%);NAD(P)-binding domain superfamily (98%)
ALGLVLPELNGKLDGAAQR	Bacteria	Bacteria																												1.2.1.- (97%);1.2.1.12 (3%)	With NAD(+) or NADP(+) as acceptor (97%);Glyceraldehyde-3-phosphate dehydrogenase (phosphorylating) (3%)	GO:0005737 (1%);GO:0005618 (0%);GO:0009986 (0%)	cytoplasm (1%);cell wall (0%);cell surface (0%)	GO:0016620 (95%);GO:0050661 (93%);GO:0051287 (93%)	oxidoreductase activity, acting on the aldehyde or oxo group of donors, NAD or NADP as acceptor (95%);NADP binding (93%);NAD binding (93%)	GO:0006006 (93%);GO:0006096 (2%);GO:0006735 (0%)	glucose metabolic process (93%);glycolytic process (2%);NADH regeneration (0%)
ALGLVLPELNGKLLGAAQR	Bacteria	Bacteria																												1.2.1.- (98%);1.2.1.12 (2%)	With NAD(+) or NADP(+) as acceptor (98%);Glyceraldehyde-3-phosphate dehydrogenase (phosphorylating) (2%)			GO:0016620 (96%);GO:0050661 (94%);GO:0051287 (94%)	oxidoreductase activity, acting on the aldehyde or oxo group of donors, NAD or NADP as acceptor (96%);NADP binding (94%);NAD binding (94%)	GO:0006006 (94%)	glucose metabolic process (94%)
ALGLVLPELNGKLLGSAQR	Bacteria	Bacteria																												1.2.1.- (97%);1.2.1.12 (3%)	With NAD(+) or NADP(+) as acceptor (97%);Glyceraldehyde-3-phosphate dehydrogenase (phosphorylating) (3%)			GO:0016620 (97%);GO:0050661 (96%);GO:0051287 (96%)	oxidoreductase activity, acting on the aldehyde or oxo group of donors, NAD or NADP as acceptor (97%);NADP binding (96%);NAD binding (96%)	GO:0006006 (96%)	glucose metabolic process (96%)
ALGLVLPELNGKLLGSAVR	Catenibacterium mitsuokai	Bacteria				Firmicutes			Erysipelotrichia				Erysipelotrichales					Erysipelotrichaceae				Catenibacterium				Catenibacterium mitsuokai				1.2.1.- (100%)	With NAD(+) or NADP(+) as acceptor (100%)			GO:0016620 (100%);GO:0050661 (100%);GO:0051287 (100%)	oxidoreductase activity, acting on the aldehyde or oxo group of donors, NAD or NADP as acceptor (100%);NADP binding (100%);NAD binding (100%)	GO:0006006 (100%)	glucose metabolic process (100%)
ALGLVLPELNGKLQGHAQR	root																													1.2.1.12 (57%);1.2.1.- (48%)	Glyceraldehyde-3-phosphate dehydrogenase (phosphorylating) (57%);With NAD(+) or NADP(+) as acceptor (48%)			GO:0050661 (97%);GO:0051287 (97%);GO:0016620 (77%)	NADP binding (97%);NAD binding (97%);oxidoreductase activity, acting on the aldehyde or oxo group of donors, NAD or NADP as acceptor (77%)	GO:0006006 (97%)	glucose metabolic process (97%)
ALGLVLPELNGKLSGHAQR	Bacteria	Bacteria																												1.2.1.- (50%);1.2.1.12 (50%)	With NAD(+) or NADP(+) as acceptor (50%);Glyceraldehyde-3-phosphate dehydrogenase (phosphorylating) (50%)			GO:0050661 (97%);GO:0051287 (97%);GO:0016620 (82%)	NADP binding (97%);NAD binding (97%);oxidoreductase activity, acting on the aldehyde or oxo group of donors, NAD or NADP as acceptor (82%)	GO:0006006 (97%)	glucose metabolic process (97%)
ALGLVLPELSGK	Bacteria	Bacteria																												1.2.1.- (93%);1.2.1.12 (7%)	With NAD(+) or NADP(+) as acceptor (93%);Glyceraldehyde-3-phosphate dehydrogenase (phosphorylating) (7%)	GO:0005737 (0%)	cytoplasm (0%)	GO:0016620 (87%);GO:0050661 (83%);GO:0051287 (83%)	oxidoreductase activity, acting on the aldehyde or oxo group of donors, NAD or NADP as acceptor (87%);NADP binding (83%);NAD binding (83%)	GO:0006006 (83%);GO:0006096 (0%)	glucose metabolic process (83%);glycolytic process (0%)	IPR020829 (100%);IPR020831 (99%);IPR036291 (96%)	Glyceraldehyde 3-phosphate dehydrogenase, catalytic domain (100%);Glyceraldehyde/Erythrose phosphate dehydrogenase family (99%);NAD(P)-binding domain superfamily (96%)
ALGLVLPNLDGK	Bacteria	Bacteria																												1.2.1.- (100%);1.2.1.12 (0%)	With NAD(+) or NADP(+) as acceptor (100%);Glyceraldehyde-3-phosphate dehydrogenase (phosphorylating) (0%)	GO:0005737 (0%)	cytoplasm (0%)	GO:0016620 (92%);GO:0050661 (92%);GO:0051287 (92%)	oxidoreductase activity, acting on the aldehyde or oxo group of donors, NAD or NADP as acceptor (92%);NADP binding (92%);NAD binding (92%)	GO:0006006 (92%);GO:0006096 (0%)	glucose metabolic process (92%);glycolytic process (0%)	IPR020828 (100%);IPR020829 (100%);IPR020830 (100%)	Glyceraldehyde 3-phosphate dehydrogenase, NAD(P) binding domain (100%);Glyceraldehyde 3-phosphate dehydrogenase, catalytic domain (100%);Glyceraldehyde 3-phosphate dehydrogenase, active site (100%)
ALGLVLPNLNGK	Bacteria	Bacteria																												1.2.1.- (100%)	With NAD(+) or NADP(+) as acceptor (100%)			GO:0016620 (98%);GO:0050661 (98%);GO:0051287 (98%)	oxidoreductase activity, acting on the aldehyde or oxo group of donors, NAD or NADP as acceptor (98%);NADP binding (98%);NAD binding (98%)	GO:0006006 (98%)	glucose metabolic process (98%)	IPR006424 (100%);IPR020828 (100%);IPR020829 (100%)	Glyceraldehyde-3-phosphate dehydrogenase, type I (100%);Glyceraldehyde 3-phosphate dehydrogenase, NAD(P) binding domain (100%);Glyceraldehyde 3-phosphate dehydrogenase, catalytic domain (100%)
ALGLVLPQLDGK	Bacteria	Bacteria																												1.2.1.- (100%)	With NAD(+) or NADP(+) as acceptor (100%)			GO:0016620 (94%);GO:0050661 (92%);GO:0051287 (92%)	oxidoreductase activity, acting on the aldehyde or oxo group of donors, NAD or NADP as acceptor (94%);NADP binding (92%);NAD binding (92%)	GO:0006006 (92%)	glucose metabolic process (92%)	IPR020828 (100%);IPR020829 (100%);IPR020831 (100%)	Glyceraldehyde 3-phosphate dehydrogenase, NAD(P) binding domain (100%);Glyceraldehyde 3-phosphate dehydrogenase, catalytic domain (100%);Glyceraldehyde/Erythrose phosphate dehydrogenase family (100%)
ALGLVVPDLK	Lactobacillales	Bacteria				Firmicutes			Bacilli				Lactobacillales																	1.2.1.- (50%);1.2.1.12 (50%)	With NAD(+) or NADP(+) as acceptor (50%);Glyceraldehyde-3-phosphate dehydrogenase (phosphorylating) (50%)			GO:0050661 (100%);GO:0051287 (100%);GO:0016620 (86%)	NADP binding (100%);NAD binding (100%);oxidoreductase activity, acting on the aldehyde or oxo group of donors, NAD or NADP as acceptor (86%)	GO:0006006 (100%)	glucose metabolic process (100%)	IPR006424 (100%);IPR020828 (100%);IPR020829 (100%)	Glyceraldehyde-3-phosphate dehydrogenase, type I (100%);Glyceraldehyde 3-phosphate dehydrogenase, NAD(P) binding domain (100%);Glyceraldehyde 3-phosphate dehydrogenase, catalytic domain (100%)
ALGLVVPELDGK	Lactobacillales	Bacteria				Firmicutes			Bacilli				Lactobacillales																	1.2.1.12 (100%)	Glyceraldehyde-3-phosphate dehydrogenase (phosphorylating) (100%)			GO:0050661 (91%);GO:0051287 (91%);GO:0016620 (82%)	NADP binding (91%);NAD binding (91%);oxidoreductase activity, acting on the aldehyde or oxo group of donors, NAD or NADP as acceptor (82%)	GO:0006006 (91%)	glucose metabolic process (91%)	IPR020828 (100%);IPR020829 (100%);IPR020831 (100%)	Glyceraldehyde 3-phosphate dehydrogenase, NAD(P) binding domain (100%);Glyceraldehyde 3-phosphate dehydrogenase, catalytic domain (100%);Glyceraldehyde/Erythrose phosphate dehydrogenase family (100%)
ALGLVVPELNGK	Bacteria	Bacteria																												1.2.1.- (91%);1.2.1.12 (9%)	With NAD(+) or NADP(+) as acceptor (91%);Glyceraldehyde-3-phosphate dehydrogenase (phosphorylating) (9%)			GO:0050661 (92%);GO:0051287 (92%);GO:0016620 (88%)	NADP binding (92%);NAD binding (92%);oxidoreductase activity, acting on the aldehyde or oxo group of donors, NAD or NADP as acceptor (88%)	GO:0006006 (92%)	glucose metabolic process (92%)	IPR020828 (100%);IPR020829 (100%);IPR020831 (100%)	Glyceraldehyde 3-phosphate dehydrogenase, NAD(P) binding domain (100%);Glyceraldehyde 3-phosphate dehydrogenase, catalytic domain (100%);Glyceraldehyde/Erythrose phosphate dehydrogenase family (100%)
ALGLVVPELNGKLDGHAQR	Lactobacillus	Bacteria				Firmicutes			Bacilli				Lactobacillales					Lactobacillaceae				Lactobacillus								1.2.1.- (100%)	With NAD(+) or NADP(+) as acceptor (100%)			GO:0016620 (100%);GO:0050661 (100%);GO:0051287 (100%)	oxidoreductase activity, acting on the aldehyde or oxo group of donors, NAD or NADP as acceptor (100%);NADP binding (100%);NAD binding (100%)	GO:0006006 (100%)	glucose metabolic process (100%)
ALGLVVPELNGKLNGHAQR	Bacilli	Bacteria				Firmicutes			Bacilli																					1.2.1.12 (67%);1.2.1.- (33%)	Glyceraldehyde-3-phosphate dehydrogenase (phosphorylating) (67%);With NAD(+) or NADP(+) as acceptor (33%)			GO:0050661 (94%);GO:0051287 (94%);GO:0016620 (71%)	NADP binding (94%);NAD binding (94%);oxidoreductase activity, acting on the aldehyde or oxo group of donors, NAD or NADP as acceptor (71%)	GO:0006006 (94%)	glucose metabolic process (94%)
ALGMGLDLATYNGQVVGEELKLNSVR	Clostridiales	Bacteria				Firmicutes			Clostridia				Clostridiales
ALGNLRPDLEVR	Bacteria	Bacteria																														GO:0015935 (92%);GO:0005840 (8%)	small ribosomal subunit (92%);ribosome (8%)	GO:0000049 (100%);GO:0019843 (100%);GO:0003735 (92%)	tRNA binding (100%);rRNA binding (100%);structural constituent of ribosome (92%)	GO:0006412 (100%)	translation (100%)	IPR000235 (100%);IPR005717 (100%);IPR023798 (100%)	Ribosomal protein S5/S7 (100%);Ribosomal protein S7, bacterial/organellar-type (100%);Ribosomal protein S7 domain (100%)
ALGNNLLNLGAYGEVK	Clostridiales	Bacteria				Firmicutes			Clostridia				Clostridiales																	2.4.1.1 (100%)	Glycogen phosphorylase (100%)			GO:0102250 (100%);GO:0102499 (100%);GO:0008184 (97%)	linear malto-oligosaccharide phosphorylase activity (100%);SHG alpha-glucan phosphorylase activity (100%);glycogen phosphorylase activity (97%)	GO:0005975 (100%)	carbohydrate metabolic process (100%)	IPR000811 (100%);IPR011833 (100%);IPR035090 (100%)	Glycosyl transferase, family 35 (100%);Glycogen/starch/alpha-glucan phosphorylase (100%);Phosphorylase pyridoxal-phosphate attachment site (100%)
ALGQLLLQEGYLK	Clostridiales	Bacteria				Firmicutes			Clostridia				Clostridiales																			GO:0005840 (100%)	ribosome (100%)	GO:0003735 (100%);GO:0019843 (100%)	structural constituent of ribosome (100%);rRNA binding (100%)	GO:0006412 (100%)	translation (100%)	IPR000630 (100%);IPR035987 (100%)	Ribosomal protein S8 (100%);Ribosomal protein S8 superfamily (100%)
ALGQNPTNAEVLK	Craniata	Eukaryota	Metazoa			Chordata	Craniata																									GO:0016461 (5%);GO:0005903 (4%);GO:0016459 (2%)	unconventional myosin complex (5%);brush border (4%);myosin complex (2%)	GO:0005509 (100%);GO:0008307 (5%);GO:0003774 (1%)	calcium ion binding (100%);structural constituent of muscle (5%);motor activity (1%)	GO:0006936 (2%);GO:0030049 (2%);GO:0007519 (1%)	muscle contraction (2%);muscle filament sliding (2%);skeletal muscle tissue development (1%)	IPR011992 (100%);IPR002048 (99%);IPR001147 (0%)	EF-hand domain pair (100%);EF-hand domain (99%);Ribosomal protein L21e (0%)
ALGSASEGAQSSLQEVYHK	Craniata	Eukaryota	Metazoa			Chordata	Craniata																							3.4.25.1 (100%)	Proteasome endopeptidase complex (100%)	GO:0019773 (98%);GO:0005737 (80%);GO:0005634 (77%)	proteasome core complex, alpha-subunit complex (98%);cytoplasm (80%);nucleus (77%)	GO:0004298 (100%);GO:0004175 (7%);GO:0010465 (0%)	threonine-type endopeptidase activity (100%);endopeptidase activity (7%);nerve growth factor receptor activity (0%)	GO:0043161 (90%);GO:0051603 (8%);GO:0010498 (7%)	proteasome-mediated ubiquitin-dependent protein catabolic process (90%);proteolysis involved in cellular protein catabolic process (8%);proteasomal protein catabolic process (7%)	IPR001353 (100%);IPR029055 (100%);IPR023332 (98%)	Proteasome, subunit alpha/beta (100%);Nucleophile aminohydrolases, N-terminal (100%);Proteasome alpha-type subunit (98%)
ALGTANTDWQELLYR	Prevotella	Bacteria				Bacteroidetes			Bacteroidia				Bacteroidales					Prevotellaceae				Prevotella																IPR008969 (100%);IPR012910 (100%);IPR023996 (100%)	Carboxypeptidase-like, regulatory domain superfamily (100%);TonB-dependent receptor, plug domain (100%);TonB-dependent outer membrane protein, SusC/RagA (100%)
ALGTANTNWQDKLYR	Prevotella enoeca	Bacteria				Bacteroidetes			Bacteroidia				Bacteroidales					Prevotellaceae				Prevotella				Prevotella enoeca						GO:0009279 (100%);GO:0016021 (100%)	cell outer membrane (100%);integral component of membrane (100%)
ALGTLDEALKK	Treponema	Bacteria				Spirochaetes			Spirochaetia				Spirochaetales					Spirochaetaceae				Treponema										GO:0009420 (96%);GO:0055040 (95%)	bacterial-type flagellum filament (96%);periplasmic flagellum (95%)	GO:0005198 (100%)	structural molecule activity (100%)	GO:0071973 (100%)	bacterial-type flagellum-dependent cell motility (100%)
ALGVDLLRNPDLVATDPTVSFK	Pooideae	Eukaryota	Viridiplantae			Streptophyta	Streptophytina		Magnoliopsida	Petrosaviidae			Poales					Poaceae	Pooideae											3.2.1.14 (100%)	Chitinase (100%)	GO:0005576 (9%)	extracellular region (9%)	GO:0004568 (100%);GO:0008061 (77%)	chitinase activity (100%);chitin binding (77%)	GO:0006032 (100%);GO:0016998 (100%);GO:0005975 (82%)	chitin catabolic process (100%);cell wall macromolecule catabolic process (100%);carbohydrate metabolic process (82%)
ALGVELGEADTPVDEAMLRAALK
ALGVNVALSEVWGK	Ruminococcaceae bacterium	Bacteria				Firmicutes			Clostridia				Clostridiales					Ruminococcaceae								Ruminococcaceae bacterium				6.3.4.3 (100%)	Formate--tetrahydrofolate ligase (100%)			GO:0004329 (100%);GO:0005524 (100%)	formate-tetrahydrofolate ligase activity (100%);ATP binding (100%)	GO:0035999 (100%)	tetrahydrofolate interconversion (100%)	IPR000559 (100%);IPR020628 (100%);IPR027417 (100%)	Formate-tetrahydrofolate ligase, FTHFS (100%);Formate-tetrahydrofolate ligase, FTHFS, conserved site (100%);P-loop containing nucleoside triphosphate hydrolase (100%)
ALGVNVQYVDQGHVSEK	Lachnospiraceae bacterium	Bacteria				Firmicutes			Clostridia				Clostridiales					Lachnospiraceae								Lachnospiraceae bacterium												IPR028082 (100%);IPR025997 (75%)	Periplasmic binding protein-like I (100%);Periplasmic binding protein (75%)
ALGWSSNADLLQLFFDDKR	Megasphaera elsdenii	Bacteria				Firmicutes			Negativicutes				Veillonellales					Veillonellaceae				Megasphaera				Megasphaera elsdenii				2.7.7.6 (100%)	DNA-directed RNA polymerase (100%)			GO:0003677 (100%);GO:0003899 (100%);GO:0032549 (100%)	DNA binding (100%);DNA-directed 5'-3' RNA polymerase activity (100%);ribonucleoside binding (100%)	GO:0006351 (100%)	transcription, DNA-templated (100%)
ALGYSASVVGGEK	Prevotella copri	Bacteria				Bacteroidetes			Bacteroidia				Bacteroidales					Prevotellaceae				Prevotella				Prevotella copri						GO:0009279 (100%);GO:0016021 (100%)	cell outer membrane (100%);integral component of membrane (100%)					IPR000531 (100%);IPR008969 (100%);IPR012910 (100%)	TonB-dependent receptor-like, beta-barrel (100%);Carboxypeptidase-like, regulatory domain superfamily (100%);TonB-dependent receptor, plug domain (100%)
ALHDHNVQAYVFTDYWEDLGTLR	Triticeae	Eukaryota	Viridiplantae			Streptophyta	Streptophytina		Magnoliopsida	Petrosaviidae			Poales					Poaceae	Pooideae	Triticeae										2.7.7.27 (100%)	Glucose-1-phosphate adenylyltransferase (100%)	GO:0009507 (65%);GO:0009501 (5%)	chloroplast (65%);amyloplast (5%)	GO:0008878 (94%);GO:0005524 (65%);GO:0016779 (6%)	glucose-1-phosphate adenylyltransferase activity (94%);ATP binding (65%);nucleotidyltransferase activity (6%)	GO:0005978 (94%);GO:0019252 (65%);GO:0009058 (6%)	glycogen biosynthetic process (94%);starch biosynthetic process (65%);biosynthetic process (6%)	IPR005835 (100%);IPR029044 (100%);IPR005836 (94%)	Nucleotidyl transferase domain (100%);Nucleotide-diphospho-sugar transferases (100%);ADP-glucose pyrophosphorylase, conserved site (94%)
ALHFDTVKDLHSR	Sus scrofa	Eukaryota	Metazoa			Chordata	Craniata	Sarcopterygii	Mammalia			Laurasiatheria	Artiodactyla	Suina				Suidae				Sus				Sus scrofa						GO:0005615 (100%);GO:0036464 (50%);GO:0005737 (25%)	extracellular space (100%);cytoplasmic ribonucleoprotein granule (50%);cytoplasm (25%)	GO:0004867 (100%)	serine-type endopeptidase inhibitor activity (100%)	GO:0044342 (50%);GO:0050713 (50%);GO:0010951 (25%)	type B pancreatic cell proliferation (50%);negative regulation of interleukin-1 beta secretion (50%);negative regulation of endopeptidase activity (25%)
ALHGGAVPQTLENLK	Phascolarctobacterium succinatutens	Bacteria				Firmicutes			Negativicutes				Acidaminococcales					Acidaminococcaceae				Phascolarctobacterium				Phascolarctobacterium succinatutens								GO:0005506 (100%);GO:0016491 (100%)	iron ion binding (100%);oxidoreductase activity (100%)			IPR003251 (100%);IPR009040 (100%);IPR009078 (100%)	Rubrerythrin (100%);Ferritin-like diiron domain (100%);Ferritin-like superfamily (100%)
ALHGGSLPDTVANLK	Acidaminococcus fermentans	Bacteria				Firmicutes			Negativicutes				Acidaminococcales					Acidaminococcaceae				Acidaminococcus				Acidaminococcus fermentans								GO:0005506 (100%);GO:0016491 (100%)	iron ion binding (100%);oxidoreductase activity (100%)			IPR003251 (100%);IPR009040 (100%);IPR009078 (100%)	Rubrerythrin (100%);Ferritin-like diiron domain (100%);Ferritin-like superfamily (100%)
ALHLRDFLLMGELLAYDALHR	Prevotella	Bacteria				Bacteroidetes			Bacteroidia				Bacteroidales					Prevotellaceae				Prevotella								1.3.5.1 (57%);1.3.99.1 (43%)	Succinate dehydrogenase (quinone) (57%);Deleted entry (43%)			GO:0016491 (86%);GO:0008177 (14%)	oxidoreductase activity (86%);succinate dehydrogenase (ubiquinone) activity (14%)
ALHLRDFLTMGELLAYDALER	Prevotella	Bacteria				Bacteroidetes			Bacteroidia				Bacteroidales					Prevotellaceae				Prevotella												GO:0016491 (100%)	oxidoreductase activity (100%)
ALHYYYFLDLFHK	Prevotella	Bacteria				Bacteroidetes			Bacteroidia				Bacteroidales					Prevotellaceae				Prevotella																IPR011990 (100%);IPR012944 (100%)	Tetratricopeptide-like helical domain superfamily (100%);RagB/SusD domain (100%)
ALKDEHLPEGKENPLPSR	Prevotella copri	Bacteria				Bacteroidetes			Bacteroidia				Bacteroidales					Prevotellaceae				Prevotella				Prevotella copri								GO:0004553 (100%)	hydrolase activity, hydrolyzing O-glycosyl compounds (100%)	GO:0005975 (100%)	carbohydrate metabolic process (100%)
ALKELGDHLTNLHR	Sus scrofa	Eukaryota	Metazoa			Chordata	Craniata	Sarcopterygii	Mammalia			Laurasiatheria	Artiodactyla	Suina				Suidae				Sus				Sus scrofa				1.16.3.1 (100%)	Ferroxidase (100%)	GO:0005623 (100%);GO:0005737 (25%)	cell (100%);cytoplasm (25%)	GO:0008199 (100%);GO:0004322 (25%);GO:0005506 (25%)	ferric iron binding (100%);ferroxidase activity (25%);iron ion binding (25%)	GO:0006826 (100%);GO:0006879 (75%);GO:0006880 (25%)	iron ion transport (100%);cellular iron ion homeostasis (75%);intracellular sequestering of iron ion (25%)
ALLAGGGAPELELALR	Metazoa	Eukaryota	Metazoa																													GO:0005737 (63%);GO:0005832 (24%);GO:0005654 (20%)	cytoplasm (63%);chaperonin-containing T-complex (24%);nucleoplasm (20%)	GO:0005524 (100%);GO:0051082 (96%);GO:0003723 (0%)	ATP binding (100%);unfolded protein binding (96%);RNA binding (0%)	GO:0006457 (96%);GO:0032212 (20%);GO:0050821 (20%)	protein folding (96%);positive regulation of telomere maintenance via telomerase (20%);protein stabilization (20%)	IPR002423 (100%);IPR027413 (100%);IPR027409 (99%)	Chaperonin Cpn60/TCP-1 family (100%);GroEL-like equatorial domain superfamily (100%);GroEL-like apical domain superfamily (99%)
ALLAVDPDFRDALKK	Bacteria	Bacteria																														GO:0005840 (100%)	ribosome (100%)	GO:0003735 (100%)	structural constituent of ribosome (100%)	GO:0006412 (100%)	translation (100%)
ALLDADKEGFLR	Bacteria	Bacteria																														GO:0009380 (100%)	excinuclease repair complex (100%)	GO:0003677 (100%);GO:0005524 (100%);GO:0016887 (100%)	DNA binding (100%);ATP binding (100%);ATPase activity (100%)	GO:0006289 (100%)	nucleotide-excision repair (100%)
ALLDEATDPWGLK	root																															GO:0016020 (57%);GO:0016021 (43%)	membrane (57%);integral component of membrane (43%)	GO:0008233 (18%)	peptidase activity (18%)			IPR001107 (100%);IPR036013 (100%);IPR001972 (99%)	Band 7 domain (100%);Band 7/SPFH domain superfamily (100%);Stomatin family (99%)
ALLDFLTSGPVLAMVLEGENAVAAVR	Dialister succinatiphilus	Bacteria				Firmicutes			Negativicutes				Veillonellales					Veillonellaceae				Dialister				Dialister succinatiphilus				2.7.4.6 (100%)	Nucleoside-diphosphate kinase (100%)	GO:0005737 (100%)	cytoplasm (100%)	GO:0004550 (100%);GO:0005524 (100%);GO:0046872 (100%)	nucleoside diphosphate kinase activity (100%);ATP binding (100%);metal ion binding (100%)	GO:0006183 (100%);GO:0006228 (100%);GO:0006241 (100%)	GTP biosynthetic process (100%);UTP biosynthetic process (100%);CTP biosynthetic process (100%)	IPR001564 (100%);IPR023005 (100%);IPR034907 (100%)	Nucleoside diphosphate kinase (100%);Nucleoside diphosphate kinase, active site (100%);Nucleoside diphosphate kinase-like domain (100%)
ALLDLGGQDVK	Clostridia	Bacteria				Firmicutes			Clostridia																													IPR002731 (100%);IPR008275 (99%)	ATPase, BadF/BadG/BcrA/BcrD type (100%);CoA enzyme activase (99%)
ALLDYLYDRDLNR	Bacteroidales	Bacteria				Bacteroidetes			Bacteroidia				Bacteroidales																			GO:0005840 (100%)	ribosome (100%)	GO:0003735 (100%);GO:0019843 (95%)	structural constituent of ribosome (100%);rRNA binding (95%)	GO:0006412 (100%)	translation (100%)
ALLEAELEAQK	Bacteroidetes	Bacteria				Bacteroidetes																										GO:0005840 (99%)	ribosome (99%)	GO:0003723 (80%);GO:0003735 (80%);GO:0003676 (19%)	RNA binding (80%);structural constituent of ribosome (80%);nucleic acid binding (19%)	GO:0006412 (80%);GO:0042779 (1%)	translation (80%);tRNA 3'-trailer cleavage (1%)	IPR003029 (100%);IPR012340 (100%);IPR022967 (100%)	S1 domain (100%);Nucleic acid-binding, OB-fold (100%);RNA-binding domain, S1 (100%)
ALLEAELEAQKK	Bacteroidetes	Bacteria				Bacteroidetes																										GO:0005840 (99%)	ribosome (99%)	GO:0003723 (94%);GO:0003735 (93%);GO:0003676 (6%)	RNA binding (94%);structural constituent of ribosome (93%);nucleic acid binding (6%)	GO:0006412 (93%)	translation (93%)
ALLEAELEAQR	Bacteroidetes	Bacteria				Bacteroidetes																										GO:0005840 (100%)	ribosome (100%)	GO:0003723 (96%);GO:0003735 (94%);GO:0003676 (4%)	RNA binding (96%);structural constituent of ribosome (94%);nucleic acid binding (4%)	GO:0006412 (94%)	translation (94%)	IPR003029 (100%);IPR012340 (100%);IPR022967 (100%)	S1 domain (100%);Nucleic acid-binding, OB-fold (100%);RNA-binding domain, S1 (100%)
ALLEAELEAQRK	Bacteroidia	Bacteria				Bacteroidetes			Bacteroidia																							GO:0005840 (100%)	ribosome (100%)	GO:0003723 (98%);GO:0003735 (96%);GO:0003676 (2%)	RNA binding (98%);structural constituent of ribosome (96%);nucleic acid binding (2%)	GO:0006412 (96%)	translation (96%)
ALLEHELLHALGFYHEQSR	Sarcopterygii	Eukaryota	Metazoa			Chordata	Craniata	Sarcopterygii																						3.4.24.- (99%);3.4.24.18 (1%)	Metalloendopeptidases (99%);Meprin A (1%)	GO:0016021 (74%);GO:0017090 (22%);GO:0016020 (2%)	integral component of membrane (74%);meprin A complex (22%);membrane (2%)	GO:0004222 (100%);GO:0008270 (99%);GO:0046872 (1%)	metalloendopeptidase activity (100%);zinc ion binding (99%);metal ion binding (1%)			IPR001506 (100%);IPR024079 (100%);IPR034301 (100%)	Peptidase M12A (100%);Metallopeptidase, catalytic domain superfamily (100%);Meprin alpha subunit (100%)
ALLELQLEPEELYQTFQR	root																															GO:0005829 (28%);GO:0005886 (24%);GO:0016235 (24%)	cytosol (28%);plasma membrane (24%);aggresome (24%)	GO:0005525 (97%);GO:0003924 (97%);GO:0003746 (48%)	GTP binding (97%);GTPase activity (97%);translation elongation factor activity (48%)	GO:0006414 (24%);GO:0045727 (24%);GO:0002244 (23%)	translational elongation (24%);positive regulation of translation (24%);hematopoietic progenitor cell differentiation (23%)	IPR027417 (100%);IPR000795 (100%);IPR005225 (99%)	P-loop containing nucleoside triphosphate hydrolase (100%);Transcription factor, GTP-binding domain (100%);Small GTP-binding protein domain (99%)
ALLEQELEQQR	Prevotella copri	Bacteria				Bacteroidetes			Bacteroidia				Bacteroidales					Prevotellaceae				Prevotella				Prevotella copri						GO:0005840 (100%)	ribosome (100%)	GO:0003723 (95%);GO:0003735 (95%);GO:0003676 (5%)	RNA binding (95%);structural constituent of ribosome (95%);nucleic acid binding (5%)	GO:0006412 (95%)	translation (95%)	IPR003029 (100%);IPR012340 (100%);IPR022967 (100%)	S1 domain (100%);Nucleic acid-binding, OB-fold (100%);RNA-binding domain, S1 (100%)
ALLESYQNLTR	Craniata	Eukaryota	Metazoa			Chordata	Craniata																									GO:0030027 (11%);GO:0030054 (10%);GO:0005829 (10%)	lamellipodium (11%);cell junction (10%);cytosol (10%)	GO:0030296 (100%);GO:0017124 (11%);GO:0008134 (0%)	protein tyrosine kinase activator activity (100%);SH3 domain binding (11%);transcription factor binding (0%)	GO:0008154 (100%);GO:0018108 (10%);GO:0001756 (8%)	actin polymerization or depolymerization (100%);peptidyl-tyrosine phosphorylation (10%);somitogenesis (8%)	IPR028456 (100%);IPR028457 (100%);IPR000727 (98%)	Abl interactor 1 (100%);ABI family (100%);Target SNARE coiled-coil homology domain (98%)
ALLEVDPDFR	Firmicutes	Bacteria				Firmicutes																										GO:0005840 (100%)	ribosome (100%)	GO:0003735 (97%)	structural constituent of ribosome (97%)	GO:0006412 (100%)	translation (100%)	IPR000754 (100%);IPR014721 (100%);IPR020568 (100%)	Ribosomal protein S9 (100%);Ribosomal protein S5 domain 2-type fold, subgroup (100%);Ribosomal protein S5 domain 2-type fold (100%)
ALLEVDPDFRGPLK	Firmicutes	Bacteria				Firmicutes																										GO:0005840 (100%)	ribosome (100%)	GO:0003735 (97%)	structural constituent of ribosome (97%)	GO:0006412 (100%)	translation (100%)
ALLEVDPDFRGPLKK	Bacilli	Bacteria				Firmicutes			Bacilli																							GO:0005840 (100%)	ribosome (100%)	GO:0003735 (99%)	structural constituent of ribosome (99%)	GO:0006412 (100%)	translation (100%)
ALLFESALYAK	Clostridiales	Bacteria				Firmicutes			Clostridia				Clostridiales																									IPR036291 (100%)	NAD(P)-binding domain superfamily (100%)
ALLFESGLYAK	root																													1.4.1.11 (100%)	L-erythro-3,5-diaminohexanoate dehydrogenase (100%)			GO:0047124 (23%)	L-erythro-3,5-diaminohexanoate dehydrogenase activity (23%)	GO:0055114 (78%);GO:0019475 (1%)	oxidation-reduction process (78%);L-lysine catabolic process to acetate (1%)	IPR036291 (100%);IPR011032 (59%);IPR013149 (38%)	NAD(P)-binding domain superfamily (100%);GroES-like superfamily (59%);Alcohol dehydrogenase, C-terminal (38%)
ALLFLDELDAVGR	Bacteria	Bacteria																												3.4.24.- (100%)	Metalloendopeptidases (100%)	GO:0016021 (98%);GO:0005886 (96%);GO:0016020 (1%)	integral component of membrane (98%);plasma membrane (96%);membrane (1%)	GO:0005524 (100%);GO:0008270 (96%);GO:0016887 (96%)	ATP binding (100%);zinc ion binding (96%);ATPase activity (96%)	GO:0030163 (96%);GO:0051301 (65%);GO:0016539 (1%)	protein catabolic process (96%);cell division (65%);intein-mediated protein splicing (1%)	IPR003959 (100%);IPR003960 (100%);IPR027417 (100%)	ATPase, AAA-type, core (100%);ATPase, AAA-type, conserved site (100%);P-loop containing nucleoside triphosphate hydrolase (100%)
ALLFNNVLVR	Terrisporobacter glycolicus	Bacteria				Firmicutes			Clostridia				Clostridiales					Peptostreptococcaceae				Terrisporobacter				Terrisporobacter glycolicus				2.3.1.222 (100%)	Phosphate propanoyltransferase (100%)			GO:0016747 (100%)	transferase activity, transferring acyl groups other than amino-acyl groups (100%)	GO:0051144 (50%)	propanediol catabolic process (50%)	IPR008300 (100%)	Phosphate propanoyltransferase (100%)
ALLGAALELKK	Bacteria	Bacteria																												2.7.9.1 (100%)	Pyruvate phosphate dikinase (100%)			GO:0050242 (100%);GO:0016301 (100%);GO:0005524 (94%)	pyruvate, phosphate dikinase activity (100%);kinase activity (100%);ATP binding (94%)	GO:0006090 (96%);GO:0016310 (0%)	pyruvate metabolic process (96%);phosphorylation (0%)
ALLGHWQTVPALGK	Megasphaera elsdenii	Bacteria				Firmicutes			Negativicutes				Veillonellales					Veillonellaceae				Megasphaera				Megasphaera elsdenii								GO:0008410 (100%)	CoA-transferase activity (100%)	GO:0046952 (100%)	ketone body catabolic process (100%)	IPR004165 (100%);IPR014388 (100%);IPR037171 (100%)	Coenzyme A transferase family I (100%);3-oxoacid CoA-transferase (100%);NagB/RpiA transferase-like (100%)
ALLGLEFGSTR	Bacteria	Bacteria																												2.7.1.17 (100%)	Xylulokinase (100%)			GO:0016773 (92%);GO:0016301 (30%);GO:0004856 (5%)	phosphotransferase activity, alcohol group as acceptor (92%);kinase activity (30%);xylulokinase activity (5%)	GO:0005975 (92%)	carbohydrate metabolic process (92%)	IPR018484 (100%);IPR018485 (99%);IPR042029 (98%)	Carbohydrate kinase, FGGY, N-terminal (100%);Carbohydrate kinase, FGGY, C-terminal (99%);L-ribulokinase-like (98%)
ALLGQVLDTANPALVTVK	Megasphaera elsdenii	Bacteria				Firmicutes			Negativicutes				Veillonellales					Veillonellaceae				Megasphaera				Megasphaera elsdenii								GO:0003677 (100%);GO:0003746 (100%);GO:0070063 (100%)	DNA binding (100%);translation elongation factor activity (100%);RNA polymerase binding (100%)	GO:0032784 (100%)	regulation of DNA-templated transcription, elongation (100%)	IPR001437 (100%);IPR006359 (100%);IPR018151 (100%)	Transcription elongation factor, GreA/GreB, C-terminal (100%);Transcription elongation factor GreA (100%);Transcription elongation factor, GreA/GreB,, conserved site (100%)
ALLHNVEMAEVFAK	Clostridiales	Bacteria				Firmicutes			Clostridia				Clostridiales																	1.11.1.1 (86%);1.14.13.81 (14%)	NADH peroxidase (86%);Magnesium-protoporphyrin IX monomethyl ester (oxidative) cyclase (14%)			GO:0005506 (97%);GO:0016491 (88%);GO:0016692 (9%)	iron ion binding (97%);oxidoreductase activity (88%);NADH peroxidase activity (9%)			IPR003251 (99%);IPR009078 (99%);IPR012347 (99%)	Rubrerythrin (99%);Ferritin-like superfamily (99%);Ferritin-like (99%)
ALLLDDLLNTGR	Bacteria	Bacteria																												2.7.6.1 (100%)	Ribose-phosphate diphosphokinase (100%)	GO:0005737 (97%);GO:0002189 (0%)	cytoplasm (97%);ribose phosphate diphosphokinase complex (0%)	GO:0000287 (100%);GO:0004749 (100%);GO:0016301 (100%)	magnesium ion binding (100%);ribose phosphate diphosphokinase activity (100%);kinase activity (100%)	GO:0009165 (100%);GO:0009156 (99%);GO:0009116 (98%)	nucleotide biosynthetic process (100%);ribonucleoside monophosphate biosynthetic process (99%);nucleoside metabolic process (98%)	IPR000836 (100%);IPR005946 (100%);IPR029057 (100%)	Phosphoribosyltransferase domain (100%);Ribose-phosphate pyrophosphokinase (100%);Phosphoribosyltransferase-like (100%)
ALLLFENPEDALK	Bacilli	Bacteria				Firmicutes			Bacilli																					2.7.1.69 (80%);2.7.1.191 (20%)	Transferred entry: 2.7.1.191, 2.7.1.20 (80%);Protein-N(pi)-phosphohistidine--D-mannose phosphotransferase (20%)	GO:0005737 (100%);GO:0016021 (96%)	cytoplasm (100%);integral component of membrane (96%)	GO:0008982 (100%);GO:0103111 (16%)	protein-N(PI)-phosphohistidine-sugar phosphotransferase activity (100%);D-glucosamine PTS permease activity (16%)	GO:0009401 (100%)	phosphoenolpyruvate-dependent sugar phosphotransferase system (100%)	IPR004720 (104%);IPR036667 (104%);IPR004701 (100%)	Phosphotransferase system, sorbose subfamily IIB component (104%);Phosphotransferase system, sorbose subfamily IIB component superfamily (104%);Phosphotransferase system, mannose-type IIA component (100%)
ALLLFVPVPQLK	root																															GO:0005840 (84%);GO:0022627 (17%);GO:0005730 (11%)	ribosome (84%);cytosolic small ribosomal subunit (17%);nucleolus (11%)	GO:0003735 (99%);GO:0003730 (11%);GO:0019901 (11%)	structural constituent of ribosome (99%);mRNA 3'-UTR binding (11%);protein kinase binding (11%)	GO:0006412 (99%);GO:0006364 (17%);GO:0042274 (17%)	translation (99%);rRNA processing (17%);ribosomal small subunit biogenesis (17%)	IPR000554 (100%);IPR000477 (0%);IPR000504 (0%)	Ribosomal protein S7e (100%);Reverse transcriptase domain (0%);RNA recognition motif domain (0%)
ALLLLGSAGSGK	Sphingomonadaceae	Bacteria				Proteobacteria			Alphaproteobacteria				Sphingomonadales					Sphingomonadaceae																				IPR003593 (100%);IPR008868 (100%);IPR027417 (100%)	AAA+ ATPase domain (100%);Bacterial TniB (100%);P-loop containing nucleoside triphosphate hydrolase (100%)
ALLLLQQAGLLK	Bacteria	Bacteria																																GO:0051213 (100%)	dioxygenase activity (100%)			IPR004872 (100%)	Lipoprotein NlpA family (100%)
[truncated: 11,351 more rows]

## Sheet: unipept output sows
peptide	lca	superkingdom	kingdom	subkingdom	superphylum	phylum	subphylum	superclass	class	subclass	infraclass	superorder	order	suborder	infraorder	parvorder	superfamily	family	subfamily	tribe	subtribe	genus	subgenus	species group	species subgroup	species	subspecies	varietas	forma	EC	EC - names	GO (cellular component)	GO (cellular component) - names	GO (molecular function)	GO (molecular function) - names	GO (biological process)	GO (biological process) - names	InterPro	InterPro - names
[truncated: 4,440 more rows]

[truncated: 2 more sheets: PeptideGroups_PD output_porkers, PeptideGroups_PD output_sows]
